# Supplementary material for: Ethyl 4-chloro-3-nitro­benzoate
Source: Acta Crystallogr Sect E Struct Rep Online. 2008 Jan 25;64(Pt 2):o523. doi: 10.1107/S1600536807068304 (PMC2960261; doi:10.1107/S1600536807068304)
Supplement: Supplementary file 2 [file e-64-0o523-Isup2.hkl]

# 
# h,k,l, Fc-squared, Fo-squared, sigma(Fo-squared) and status flag 
# 
data_I
_shelx_title '    N in C2/c' 
_shelx_refln_list_code          4 
_shelx_F_calc_maximum      231.85 
_exptl_crystal_F_000       944.00 
_reflns_d_resolution_high  0.8110 
 
loop_ 
 _symmetry_equiv_pos_as_xyz 
 'x, y, z' 
 '-x, y, -z+1/2' 
 'x+1/2, y+1/2, z' 
 '-x+1/2, y+1/2, -z+1/2' 
 '-x, -y, -z' 
 'x, -y, z-1/2' 
 '-x+1/2, -y+1/2, -z' 
 'x+1/2, -y+1/2, z-1/2' 
 
_cell_length_a    12.9300 
_cell_length_b     7.4820 
_cell_length_c    20.9450 
_cell_angle_alpha  90.000 
_cell_angle_beta   92.110 
_cell_angle_gamma  90.000 
 
_shelx_F_squared_multiplier     1.000 
 
loop_ 
 _refln_index_h 
 _refln_index_k 
 _refln_index_l 
 _refln_F_squared_calc 
 _refln_F_squared_meas 
 _refln_F_squared_sigma 
 _refln_observed_status 
   2   0   0    15451.58    16554.75    180.80 o 
   4   0   0    40576.20    39067.55    396.04 o 
   6   0   0     1768.05     1953.54     23.52 o 
   8   0   0      864.76     1052.21     20.91 o 
  10   0   0     1229.94     1261.98     27.50 o 
  12   0   0        0.21       20.41      7.28 o 
  14   0   0      133.77      173.51     14.79 o 
   1   1   0      917.53      932.28      9.33 o 
   3   1   0     1617.59     1597.41     16.01 o 
   5   1   0      377.25      334.75      9.63 o 
   7   1   0     1118.74     1158.93     20.65 o 
   9   1   0     1716.01     1658.54     29.06 o 
  11   1   0       22.31        3.20      8.15 o 
  13   1   0       22.50       34.52     11.00 o 
  15   1   0       30.65       18.08     11.22 o 
   0   2   0    32741.62    31538.22    332.49 o 
   2   2   0    20557.72    19446.03    265.76 o 
   4   2   0       13.94       15.71      3.93 o 
   6   2   0     2269.18     2476.73     28.18 o 
   8   2   0     1008.76     1078.77     22.84 o 
  10   2   0       44.26       48.73      7.90 o 
  12   2   0        0.20        8.91      8.14 o 
  14   2   0       88.11       88.22     14.93 o 
   1   3   0        1.23        2.77      2.77 o 
   3   3   0        0.43        1.09      3.50 o 
   5   3   0      480.58      452.72     13.66 o 
   7   3   0      123.90      115.59      9.64 o 
   9   3   0      154.31      195.16     12.80 o 
  11   3   0        1.24        1.27      9.27 o 
  13   3   0        5.26        8.99     11.34 o 
  15   3   0        3.40        5.17     12.98 o 
   0   4   0     6833.77     7306.85     49.51 o 
   2   4   0     2565.22     2554.33     29.42 o 
   4   4   0     5332.03     5694.26     47.40 o 
   6   4   0      247.29      210.85     11.86 o 
   8   4   0      468.97      469.92     18.69 o 
  10   4   0       25.00       46.08     10.61 o 
  12   4   0       44.22       47.54     11.45 o 
  14   4   0      126.04      154.54     18.74 o 
   1   5   0       46.25       37.09      7.42 o 
   3   5   0      190.63      211.88     12.69 o 
   5   5   0       75.05       53.19     10.43 o 
   7   5   0      271.69      284.79     16.07 o 
   9   5   0      737.96      848.85     28.22 o 
  11   5   0        4.83       10.96     10.96 o 
  13   5   0       37.63       56.48     12.15 o 
   0   6   0      866.76      954.87     25.26 o 
   2   6   0       21.53       17.02      7.22 o 
   4   6   0      110.83       95.61     12.24 o 
   6   6   0      540.89      517.97     21.50 o 
   8   6   0        0.45        2.96     10.92 o 
  10   6   0      211.45      187.66     19.09 o 
  12   6   0       38.78       40.35     12.76 o 
   1   7   0        0.16        5.33      8.72 o 
   3   7   0        6.00        0.68     10.12 o 
   5   7   0       32.59       20.44     11.17 o 
   7   7   0       55.95       49.36     13.34 o 
   9   7   0       23.76        8.11     13.85 o 
   0   8   0       96.51       59.49     15.56 o 
   2   8   0        4.12        1.59     11.29 o 
   4   8   0        2.21        2.61     11.72 o 
   6   8   0      329.11      286.65     22.90 o 
   1   9   0        0.83        0.00     14.27 o 
   3   9   0        9.10       25.56      9.24 o 
 -15   1   1       14.42       11.08      9.71 o 
 -13   1   1       72.25      101.62     12.05 o 
 -11   1   1       96.06      126.40     12.12 o 
  -9   1   1        1.48        2.55      7.20 o 
  -7   1   1      775.41      745.61     16.47 o 
  -5   1   1     6154.00     6609.37     40.20 o 
  -3   1   1      396.84      337.42      7.61 o 
  -1   1   1       26.07       46.04      2.44 o 
   1   1   1     5255.30     5253.66     92.76 o 
   3   1   1     6130.49     6632.61     33.29 o 
   5   1   1     1625.71     1899.84     22.05 o 
   7   1   1       41.16       43.32      5.68 o 
   9   1   1      556.15      573.36     17.70 o 
  11   1   1       66.20       70.78      8.92 o 
  13   1   1        0.37       12.54      9.99 o 
  15   1   1       18.31       19.47     10.28 o 
 -14   2   1      253.73      260.27     19.44 o 
 -12   2   1       69.77       82.98     11.47 o 
 -10   2   1      424.99      420.92     17.55 o 
  -8   2   1      592.27      589.38     17.71 o 
  -6   2   1      746.30      760.38     16.93 o 
  -4   2   1     2096.53     1791.78     21.24 o 
  -2   2   1    53756.17    54666.00    478.67 o 
   0   2   1    33067.17    32015.38    780.84 o 
   2   2   1    51079.93    50651.96    463.33 o 
   4   2   1      372.33      450.06     11.19 o 
   6   2   1     1670.36     1462.39     23.01 o 
   8   2   1      118.15      123.33      8.80 o 
  10   2   1      362.88      355.99     16.24 o 
  12   2   1      395.06      465.69     21.13 o 
  14   2   1       23.73       21.15     12.18 o 
 -15   3   1        1.78        5.90     11.58 o 
 -13   3   1       96.23      115.29     13.75 o 
 -11   3   1      521.14      587.91     22.01 o 
  -9   3   1       96.58       97.20     10.03 o 
  -7   3   1     3496.33     3723.17     39.96 o 
  -5   3   1      613.02      565.21     15.03 o 
  -3   3   1      504.10      494.59     12.48 o 
  -1   3   1        1.26        5.50      2.87 o 
   1   3   1      740.69      676.41     13.32 o 
   3   3   1     1680.78     1675.58     21.63 o 
   5   3   1     1105.83     1024.59     20.23 o 
   7   3   1      139.52      121.26      8.81 o 
   9   3   1      622.39      657.47     21.35 o 
  11   3   1      126.87      117.06     12.31 o 
  13   3   1      120.97      123.18     14.37 o 
  15   3   1       61.17       57.92     14.51 o 
 -14   4   1       16.11       19.23     12.12 o 
 -12   4   1       25.93       25.66     11.51 o 
 -10   4   1      162.12      164.49     13.64 o 
  -8   4   1      615.81      609.00     20.60 o 
  -6   4   1       68.40       43.08      7.67 o 
  -4   4   1     5891.52     6061.09     48.55 o 
  -2   4   1     2489.46     2660.38     30.06 o 
   0   4   1      414.28      462.90     87.75 o 
   2   4   1      321.21      397.54     12.35 o 
   4   4   1     3276.35     3375.34     36.38 o 
   6   4   1       16.23        1.35      7.55 o 
   8   4   1      157.83      147.69     11.21 o 
  10   4   1      186.25      168.49     15.48 o 
  12   4   1       14.52       15.75     10.44 o 
  14   4   1        0.13        4.27     12.04 o 
 -13   5   1       18.52       26.91     11.72 o 
 -11   5   1       41.30       45.51     12.17 o 
  -9   5   1       82.15       73.31     13.02 o 
  -7   5   1      266.80      250.08     16.11 o 
  -5   5   1       57.47       49.66      8.92 o 
  -3   5   1      469.52      453.00     17.07 o 
  -1   5   1      174.03      164.73      9.85 o 
   1   5   1        6.47       15.48      6.22 o 
   3   5   1      157.53      153.71     10.24 o 
   5   5   1       41.49       19.51      7.77 o 
   7   5   1       18.23       43.38     10.64 o 
   9   5   1        0.08       12.78      9.34 o 
  11   5   1       13.12       27.17      9.46 o 
  13   5   1        7.98        6.16     13.09 o 
 -12   6   1        1.70       20.63     11.93 o 
 -10   6   1       32.19       44.43     11.81 o 
  -8   6   1      318.82      323.75     19.38 o 
  -6   6   1      298.96      303.17     17.27 o 
  -4   6   1     1792.64     1661.78     32.58 o 
  -2   6   1       70.88       66.17     10.17 o 
   0   6   1      301.56      276.89     21.83 o 
   2   6   1       90.91      101.18     10.33 o 
   4   6   1      469.80      402.97     18.39 o 
   6   6   1      392.24      343.59     19.13 o 
   8   6   1      168.54      196.98     16.82 o 
  10   6   1      121.31      107.86     15.58 o 
  12   6   1       27.92       26.41     14.59 o 
  -9   7   1        1.87        0.00     10.93 o 
  -7   7   1      338.78      370.55     22.43 o 
  -5   7   1       91.40      109.22     15.79 o 
  -3   7   1      144.89      187.93     15.12 o 
  -1   7   1      140.48      168.10     14.60 o 
   1   7   1       52.34       41.91     12.45 o 
   3   7   1       21.57       33.57      9.46 o 
   5   7   1      136.72      135.65     15.68 o 
   7   7   1       11.63       25.17     11.78 o 
   9   7   1       66.45       83.57     15.34 o 
  -6   8   1       51.35       49.68     14.36 o 
  -4   8   1       34.98       19.02     13.12 o 
  -2   8   1       21.67       35.65     12.31 o 
   0   8   1       67.24       89.44     11.11 o 
   2   8   1      115.13       72.10     14.67 o 
   4   8   1        4.22        7.02     10.69 o 
   6   8   1        5.54        2.71     13.52 o 
  -3   9   1        0.43        3.80     10.16 o 
  -1   9   1        0.23        9.49     12.63 o 
   1   9   1        3.81        3.85     13.69 o 
   3   9   1       12.78       37.30     10.69 o 
 -14   0   2      132.16      138.11     13.20 o 
 -12   0   2      454.89      345.94     17.18 o 
 -10   0   2      136.45      132.20     11.13 o 
  -8   0   2      363.06      351.10     12.75 o 
  -6   0   2       11.41       21.03      4.30 o 
  -4   0   2    26998.25    26834.41    319.62 o 
  -2   0   2      307.04      434.46      6.46 o 
   0   0   2    18792.47    19575.32    122.84 o 
   2   0   2    33361.79    33536.92    288.45 o 
   4   0   2    14058.81    13630.65    223.67 o 
   6   0   2     5873.04     6847.56     44.26 o 
   8   0   2      145.20      225.19     10.47 o 
  10   0   2       15.38       13.08      6.65 o 
  12   0   2     1052.55      990.05     27.67 o 
  14   0   2        0.12       10.30     10.30 o 
 -15   1   2       12.37       20.72      9.59 o 
 -13   1   2       17.87        9.86      9.86 o 
 -11   1   2      463.77      456.17     18.50 o 
  -9   1   2     1176.16     1173.75     25.14 o 
  -7   1   2      175.30      189.86      9.10 o 
  -5   1   2     5353.78     5529.82     36.39 o 
  -3   1   2     1628.28     1677.33     16.23 o 
  -1   1   2     1409.38     1488.86     12.64 o 
   1   1   2      488.89      451.81      6.93 o 
   3   1   2     2560.85     2354.61     20.01 o 
   5   1   2    12209.08    11592.37    232.36 o 
   7   1   2     1526.17     1487.68     23.73 o 
   9   1   2      276.35      163.68     10.24 o 
  11   1   2       75.90       81.68     10.29 o 
  13   1   2       84.11       63.83     12.06 o 
  15   1   2        0.50        6.19      9.80 o 
 -14   2   2        3.98       32.75     10.89 o 
 -12   2   2       17.27       30.19      8.91 o 
 -10   2   2       16.12        0.55      8.66 o 
  -8   2   2        0.02        0.77      6.07 o 
  -6   2   2      142.41      137.41      8.60 o 
  -4   2   2       92.84       78.47      5.27 o 
  -2   2   2    28532.41    28210.84    324.54 o 
   0   2   2    10723.82    10422.98    431.37 o 
   2   2   2      529.63      682.58     11.36 o 
   4   2   2      590.60      604.21     12.88 o 
   6   2   2     3385.57     3641.33     34.49 o 
   8   2   2      230.20      252.15     12.26 o 
  10   2   2       95.83       71.10     10.07 o 
  12   2   2       22.53       22.64     10.11 o 
  14   2   2      111.37       99.68     14.95 o 
 -15   3   2       48.62       97.60     13.69 o 
 -13   3   2        5.03       12.61      9.60 o 
 -11   3   2      222.05      246.84     16.31 o 
  -9   3   2       22.58       32.40      8.80 o 
  -7   3   2        0.24        6.84      6.84 o 
  -5   3   2     1970.92     2118.81     26.72 o 
  -3   3   2       30.75       26.66      4.85 o 
  -1   3   2      464.25      410.73     10.39 o 
   1   3   2      568.20      539.11     12.14 o 
   3   3   2      926.67      941.90     16.70 o 
   5   3   2     1989.26     2068.36     26.72 o 
   7   3   2      103.04      120.17      9.18 o 
   9   3   2       76.22      115.38     10.01 o 
  11   3   2        0.06        6.83      6.43 o 
  13   3   2        2.70        2.98     10.16 o 
 -14   4   2        1.56       12.51     12.51 o 
 -12   4   2      275.98      295.38     19.44 o 
 -10   4   2        8.25        9.90      9.90 o 
  -8   4   2       84.14       83.27     10.65 o 
  -6   4   2       76.47       79.37      8.30 o 
  -4   4   2      458.80      452.20     15.45 o 
  -2   4   2    14934.78    14766.04     72.05 o 
   0   4   2       39.18       65.35      4.85 o 
   2   4   2      878.95      876.17     18.39 o 
   4   4   2      445.46      380.77     13.37 o 
   6   4   2      242.75      258.15     12.57 o 
   8   4   2      621.83      643.37     21.77 o 
  10   4   2        3.97        3.80     10.14 o 
  12   4   2       23.17       28.29     11.10 o 
  14   4   2      122.62      165.52     17.23 o 
 -13   5   2        2.58       16.01     10.52 o 
 -11   5   2       97.10      105.35     13.49 o 
  -9   5   2      826.88      884.08     27.13 o 
  -7   5   2      191.85      218.52     13.81 o 
  -5   5   2     1042.31      999.32     25.71 o 
  -3   5   2       16.96       12.74      6.92 o 
  -1   5   2      115.07       84.86      8.70 o 
   1   5   2      254.49      265.93     12.56 o 
   3   5   2       20.83       23.41      6.62 o 
   5   5   2     1749.41     1763.90     30.26 o 
   7   5   2      289.41      314.15     16.37 o 
   9   5   2       58.90       89.38     12.68 o 
  11   5   2       29.15       40.07     11.42 o 
  13   5   2       21.71       13.01     13.70 o 
 -12   6   2       21.93        4.28     12.83 o 
 -10   6   2       47.05       57.77     12.27 o 
  -8   6   2        3.23       17.49     10.47 o 
  -6   6   2      926.92      982.66     29.07 o 
  -4   6   2     3185.91     3257.16     45.37 o 
  -2   6   2       36.95       33.95      9.40 o 
   0   6   2       74.86       89.40      7.41 o 
   2   6   2       18.01       23.43      7.89 o 
   4   6   2      168.37      154.58     12.85 o 
   6   6   2        3.88        1.29      8.28 o 
   8   6   2        0.15       26.69      9.50 o 
  10   6   2       19.77       31.80     11.20 o 
  -9   7   2        1.44        3.37     11.10 o 
  -7   7   2      229.34      185.41     18.63 o 
  -5   7   2       13.61       22.35     12.00 o 
  -3   7   2       43.60       23.94     11.56 o 
  -1   7   2        8.73       13.91     10.32 o 
   1   7   2       15.33        7.83      9.72 o 
   3   7   2        2.32        4.61      9.05 o 
   5   7   2        0.03        6.82      8.76 o 
   7   7   2        4.64       10.23     11.13 o 
   9   7   2        1.72        3.51     12.42 o 
  -6   8   2     1152.31     1028.74     35.90 o 
  -4   8   2      632.17      566.23     26.87 o 
  -2   8   2       83.09       50.99     14.35 o 
   0   8   2      133.20       85.29     11.16 o 
   2   8   2        7.04        5.37     10.81 o 
   4   8   2       57.10       57.79     11.68 o 
   6   8   2        0.61       13.51     11.85 o 
  -3   9   2        1.01        6.61     13.55 o 
  -1   9   2       32.47       30.15     14.61 o 
   1   9   2       13.45       45.18     13.58 o 
   3   9   2        1.56       10.87     10.87 o 
 -15   1   3       41.51       40.56     12.40 o 
 -13   1   3      252.10      252.29     17.72 o 
 -11   1   3      235.22      201.43     14.09 o 
  -9   1   3     1808.90     1532.65     28.64 o 
  -7   1   3      374.12      372.15     12.46 o 
  -5   1   3      978.72     1094.65     16.69 o 
  -3   1   3     1060.12     1025.83     13.20 o 
  -1   1   3    18683.59    19000.16    223.79 o 
   1   1   3       64.38       58.12      3.05 o 
   3   1   3    27107.10    26390.43    303.80 o 
   5   1   3     1097.72     1144.62     17.58 o 
   7   1   3     3139.66     3536.57     34.84 o 
   9   1   3       99.56       81.69      7.50 o 
  11   1   3      119.62       88.11     10.83 o 
  13   1   3      256.39      270.97     17.34 o 
  15   1   3        0.34       10.05      9.12 o 
 -14   2   3      124.10      140.08     16.25 o 
 -12   2   3       68.91       81.54     11.44 o 
 -10   2   3      800.85      773.66     23.71 o 
  -8   2   3      623.12      611.54     17.69 o 
  -6   2   3     4283.47     4461.48     37.96 o 
  -4   2   3     1147.60     1102.13     16.70 o 
  -2   2   3     4586.19     4573.88     29.87 o 
   0   2   3    22618.23    22174.37    643.49 o 
   2   2   3      128.26      114.03      5.29 o 
   4   2   3     6442.30     6686.53     40.77 o 
   6   2   3     1671.02     1841.86     25.71 o 
   8   2   3      149.97      142.76     10.13 o 
  10   2   3      135.79      102.39     10.08 o 
  12   2   3       86.38       68.10     11.53 o 
  14   2   3      227.46      255.78     18.76 o 
 -15   3   3       11.50       35.01     13.35 o 
 -13   3   3       11.51       17.88     10.52 o 
 -11   3   3        1.23        1.88      8.99 o 
  -9   3   3     1359.35     1455.67     29.09 o 
  -7   3   3     1149.78     1186.70     24.43 o 
  -5   3   3       58.87       39.17      5.74 o 
  -3   3   3       43.34       58.65      5.41 o 
  -1   3   3      217.03      204.57      8.04 o 
   1   3   3      255.30      220.80      8.30 o 
   3   3   3     3372.64     3362.15     30.03 o 
   5   3   3      409.43      442.97     13.76 o 
   7   3   3     2503.20     2598.19     33.86 o 
   9   3   3      592.76      520.67     19.31 o 
  11   3   3       75.28       78.18     11.14 o 
  13   3   3        0.10       10.28     10.28 o 
 -14   4   3        8.64        7.56     11.24 o 
 -12   4   3        9.63       12.34     12.34 o 
 -10   4   3      196.59      150.06     13.63 o 
  -8   4   3      167.76      173.22     13.08 o 
  -6   4   3      450.47      500.88     16.86 o 
  -4   4   3     1010.35     1090.97     21.81 o 
  -2   4   3     9434.35     9423.52     57.65 o 
   0   4   3      451.08      442.94     10.48 o 
   2   4   3      492.38      447.46     13.97 o 
   4   4   3      453.52      525.05     15.76 o 
   6   4   3       56.60       51.58      8.13 o 
   8   4   3        4.58        8.40      7.93 o 
  10   4   3        0.96       11.34      9.15 o 
  12   4   3        0.08        0.77      9.97 o 
  14   4   3        0.01        5.05     12.41 o 
 -13   5   3       18.65       22.82     11.42 o 
 -11   5   3       46.71       29.27     12.76 o 
  -9   5   3       78.39      109.49     12.86 o 
  -7   5   3      264.70      207.33     15.71 o 
  -5   5   3      164.28      174.54     12.08 o 
  -3   5   3       10.40        6.62      6.46 o 
  -1   5   3       42.05       40.46      7.41 o 
   1   5   3      119.47      134.74     10.06 o 
   3   5   3      174.03      157.72     10.91 o 
   5   5   3       36.02       47.84      7.88 o 
   7   5   3        2.42       15.15      6.63 o 
   9   5   3        6.91        3.96      9.60 o 
  11   5   3       34.86       39.82     11.50 o 
  13   5   3        2.65       10.33     11.17 o 
 -12   6   3       20.31       26.75     12.74 o 
 -10   6   3        1.70        4.69     11.86 o 
  -8   6   3      257.10      257.29     17.62 o 
  -6   6   3      592.22      549.13     22.55 o 
  -4   6   3     1433.87     1434.77     32.97 o 
  -2   6   3     2811.90     2619.10     39.15 o 
   0   6   3      790.26      857.98     17.34 o 
   2   6   3      391.88      380.58     17.65 o 
   4   6   3      147.92      125.65     12.88 o 
   6   6   3       23.80       35.81     10.91 o 
   8   6   3       42.70       71.50     13.07 o 
  10   6   3       48.24       44.36     13.70 o 
  -9   7   3      182.49      181.60     19.46 o 
  -7   7   3      197.03      209.46     18.44 o 
  -5   7   3      312.55      359.16     20.55 o 
  -3   7   3        8.12        0.00      9.47 o 
  -1   7   3       60.42       81.01     12.33 o 
   1   7   3      109.49      134.73     13.74 o 
   3   7   3      314.94      339.62     17.66 o 
   5   7   3       64.95       69.90     10.95 o 
   7   7   3      153.48      180.69     15.98 o 
   9   7   3        5.58        4.29     12.10 o 
  -6   8   3       92.30       97.77     17.60 o 
  -4   8   3       15.21       10.83     14.71 o 
  -2   8   3       53.90       33.78     13.26 o 
   0   8   3       83.12      106.23     10.57 o 
   2   8   3        0.79        8.23      9.55 o 
   4   8   3       10.97       31.26     10.49 o 
   6   8   3        3.96        5.52     10.98 o 
  -1   9   3        2.50       13.02     11.86 o 
   1   9   3       11.70        9.85     13.10 o 
 -14   0   4       85.66      126.17     13.14 o 
 -12   0   4      795.27      873.08     26.03 o 
 -10   0   4     1234.99     1274.38     28.53 o 
  -8   0   4       54.98       39.46      6.97 o 
  -6   0   4      660.24      749.77     15.60 o 
  -4   0   4     5976.20     5612.88     33.31 o 
  -2   0   4     4158.49     4423.82     24.67 o 
   0   0   4    21324.29    21150.58    166.44 o 
   2   0   4     3807.93     3918.44     23.33 o 
   4   0   4      373.95      349.58      9.02 o 
   6   0   4        7.85        8.61      3.54 o 
   8   0   4      237.19      301.50     12.20 o 
  10   0   4      453.73      451.10     17.12 o 
  12   0   4      577.60      562.23     22.13 o 
  14   0   4      577.54      538.65     23.52 o 
 -15   1   4        0.98       11.44     10.10 o 
 -13   1   4      348.22      415.02     20.07 o 
 -11   1   4      830.12      858.79     26.37 o 
  -9   1   4     1408.91     1357.71     27.43 o 
  -7   1   4     3025.39     3057.95     32.66 o 
  -5   1   4      166.77      182.57      7.37 o 
  -3   1   4     1558.26     1692.69     17.69 o 
  -1   1   4      912.91      844.26     11.35 o 
   1   1   4       45.98       40.70      2.98 o 
   3   1   4     7179.32     7077.63     36.44 o 
   5   1   4     1181.98     1355.88     19.33 o 
   7   1   4      202.20      171.10      9.63 o 
   9   1   4      840.14      482.18     16.69 o 
  11   1   4      286.66      304.64     15.11 o 
  13   1   4        0.20        0.00     10.99 o 
  15   1   4       33.22       43.32     11.43 o 
 -14   2   4       13.12       21.03     10.86 o 
 -12   2   4      247.54      231.28     16.47 o 
 -10   2   4      428.95      473.39     18.84 o 
  -8   2   4      156.64      137.91      9.96 o 
  -6   2   4     1048.15     1006.92     19.25 o 
  -4   2   4      933.56     1000.13     16.27 o 
  -2   2   4      136.49      165.96      7.10 o 
   0   2   4     4846.18     5364.23    150.19 o 
   2   2   4      734.29      741.81     12.58 o 
   4   2   4      583.83      570.01     12.76 o 
   6   2   4      290.17      353.61     12.21 o 
   8   2   4       49.48       45.13      7.41 o 
  10   2   4      191.81      188.05     13.39 o 
  12   2   4      122.07      111.52     13.23 o 
  14   2   4       64.04       59.14     13.11 o 
 -13   3   4      217.63      226.74     18.27 o 
 -11   3   4      193.18      133.79     11.46 o 
  -9   3   4     1877.01     1920.26     34.62 o 
  -7   3   4      208.19      198.19     11.01 o 
  -5   3   4     1990.02     2089.34     26.98 o 
  -3   3   4      146.51      123.65      6.95 o 
  -1   3   4       38.43       30.07      4.76 o 
   1   3   4       11.09       21.95      3.90 o 
   3   3   4      282.19      267.96      9.94 o 
   5   3   4      236.06      241.03     10.88 o 
   7   3   4        3.37        6.81      6.81 o 
   9   3   4       41.96       61.98      9.50 o 
  11   3   4       79.09       79.71     11.03 o 
  13   3   4        0.31        2.24      9.64 o 
 -14   4   4       29.28       55.88     13.91 o 
 -12   4   4        5.09       22.99     10.91 o 
 -10   4   4        2.26       12.56      8.19 o 
  -8   4   4     1528.54     1462.96     31.49 o 
  -6   4   4     1444.43     1284.90     26.54 o 
  -4   4   4     2520.39     2436.84     31.02 o 
  -2   4   4     1286.09     1296.92     22.99 o 
   0   4   4     8423.22     7520.10   4301.76 o 
   2   4   4     4970.92     5039.57     42.31 o 
   4   4   4     2839.35     2934.77     33.13 o 
   6   4   4       92.94       80.68      8.89 o 
   8   4   4       48.06       51.49      8.49 o 
  10   4   4      928.07     1000.33     29.25 o 
  12   4   4        1.13       20.76      9.69 o 
  14   4   4       22.26       16.00     13.73 o 
 -13   5   4       24.46       38.14     12.89 o 
 -11   5   4      109.36      103.23     15.21 o 
  -9   5   4        6.53        7.23     10.14 o 
  -7   5   4     1664.26     1699.78     33.44 o 
  -5   5   4        2.07        4.98      7.17 o 
  -3   5   4        9.23       20.14      6.61 o 
  -1   5   4        1.50        6.50      6.50 o 
   1   5   4        0.37        2.08      6.34 o 
   3   5   4      892.54      881.93     22.33 o 
   5   5   4       87.40       86.40      8.69 o 
   7   5   4       16.69       27.21      7.83 o 
   9   5   4      194.33      165.70     15.26 o 
  11   5   4       28.56       37.37     10.78 o 
  13   5   4        0.24        1.73     12.52 o 
 -10   6   4        0.09       11.13     11.13 o 
  -8   6   4      317.32      261.58     18.51 o 
  -6   6   4      548.73      579.43     23.78 o 
  -4   6   4     1835.23     1976.19     35.05 o 
  -2   6   4        2.27       14.17      9.69 o 
   0   6   4     1698.52     1950.44     91.43 o 
   2   6   4       92.97      124.84     11.66 o 
   4   6   4      181.21      175.73     12.51 o 
   6   6   4       21.35       13.03      8.82 o 
   8   6   4       58.14       36.86     11.39 o 
  10   6   4        5.91        0.78     11.55 o 
  -9   7   4        3.78       16.84     10.99 o 
  -7   7   4       43.61       39.78     12.92 o 
  -5   7   4      341.03      326.51     20.76 o 
  -3   7   4        0.14        4.08      9.31 o 
  -1   7   4       86.32      125.67     13.46 o 
   1   7   4       71.34       67.78     12.50 o 
   3   7   4       14.98       30.73      9.47 o 
   5   7   4       16.21       19.27      9.60 o 
   7   7   4       36.88       27.94     12.16 o 
   9   7   4        3.67        9.27     11.43 o 
  -6   8   4      669.91      647.30     28.60 o 
  -4   8   4     1206.57     1211.66     37.77 o 
  -2   8   4       44.74       54.57     13.25 o 
   0   8   4     1125.28     1116.89     24.74 o 
   2   8   4       29.51       12.71     11.25 o 
   4   8   4        8.54       20.08     10.23 o 
   6   8   4      174.60      156.81     17.06 o 
  -1   9   4       20.01       33.86     12.50 o 
   1   9   4       19.77        0.00     13.43 o 
 -15   1   5       55.81       80.91     12.51 o 
 -13   1   5        8.08        0.70     10.25 o 
 -11   1   5     2824.02     3104.66     46.07 o 
  -9   1   5       57.20       45.22      9.53 o 
  -7   1   5     1737.32     1709.53     25.55 o 
  -5   1   5     1004.57      811.50     15.13 o 
  -3   1   5     1203.20     1190.62     15.74 o 
  -1   1   5    11900.24    11594.97    194.57 o 
   1   1   5     3958.95     3896.61     25.62 o 
   3   1   5     4268.37     4377.10     29.60 o 
   5   1   5     1012.95      960.38     16.89 o 
   7   1   5      391.93      412.41     13.78 o 
   9   1   5      354.16      271.75     12.81 o 
  11   1   5        5.78        1.71      6.89 o 
  13   1   5       88.38       70.87     12.45 o 
  15   1   5        2.83        1.54      9.93 o 
 -14   2   5        4.18       14.99      9.89 o 
 -12   2   5      117.84      138.04     13.38 o 
 -10   2   5      146.64      160.90     13.33 o 
  -8   2   5      685.11      677.90     18.60 o 
  -6   2   5      201.12      208.05      9.71 o 
  -4   2   5     5210.30     5551.70     38.52 o 
  -2   2   5    11972.21    11382.53    220.12 o 
   0   2   5       21.60       19.13      2.36 o 
   2   2   5      863.56      811.11     13.82 o 
   4   2   5     1991.42     1914.82     23.15 o 
   6   2   5      216.10      167.62      9.18 o 
   8   2   5     1247.52     1210.81     25.28 o 
  10   2   5       30.56       28.46      8.44 o 
  12   2   5      863.50      847.88     28.70 o 
  14   2   5        5.58        0.72     11.62 o 
 -13   3   5       45.90       42.38     12.35 o 
 -11   3   5      765.00      695.86     24.90 o 
  -9   3   5     1427.53     1405.56     30.37 o 
  -7   3   5     1917.34     1993.58     30.02 o 
  -5   3   5      754.61      818.80     18.10 o 
  -3   3   5      224.97      263.73      9.83 o 
  -1   3   5      722.57      717.06     14.93 o 
   1   3   5      828.02      711.07     14.78 o 
   3   3   5     2969.31     3102.65     30.41 o 
   5   3   5     2722.56     2687.83     30.67 o 
   7   3   5        0.01        0.44      6.05 o 
   9   3   5       13.84       12.40      7.81 o 
  11   3   5       94.35       74.00     11.23 o 
  13   3   5       32.36       36.26     11.17 o 
 -14   4   5      133.82      133.62     17.46 o 
 -12   4   5       33.27       52.92     11.65 o 
 -10   4   5      287.84      262.70     17.10 o 
  -8   4   5      869.82      862.66     25.31 o 
  -6   4   5       27.16       31.67      7.67 o 
  -4   4   5        0.22       10.07      5.45 o 
  -2   4   5     4218.39     4231.29     39.93 o 
   0   4   5      287.73      295.43      8.63 o 
   2   4   5      237.73      199.84     10.58 o 
   4   4   5        2.28        3.71      6.21 o 
   6   4   5        2.35       11.69      6.40 o 
   8   4   5        7.01        5.79      7.22 o 
  10   4   5      168.96      129.86     14.10 o 
  12   4   5        3.16        5.20      9.42 o 
 -13   5   5        2.47       10.23     10.83 o 
 -11   5   5       65.96       75.06     14.00 o 
  -9   5   5        1.96        3.99      8.84 o 
  -7   5   5      970.86      937.78     26.46 o 
  -5   5   5      268.11      281.33     14.68 o 
  -3   5   5       15.69       30.32      6.62 o 
  -1   5   5        9.38        3.98      6.93 o 
   1   5   5      122.15      148.20      9.99 o 
   3   5   5       10.17        4.48      6.82 o 
   5   5   5        9.50       11.76      7.10 o 
   7   5   5       61.38       45.30     10.32 o 
   9   5   5      104.37      100.91     12.68 o 
  11   5   5        1.06       19.01     10.08 o 
 -10   6   5       36.41       24.59     13.18 o 
  -8   6   5       24.58       30.59     10.67 o 
  -6   6   5      286.51      322.70     19.41 o 
  -4   6   5        6.74        5.89      9.71 o 
  -2   6   5     2840.32     2641.31     39.98 o 
   0   6   5      287.91      288.72     24.43 o 
   2   6   5      984.85      996.70     26.34 o 
   4   6   5       67.84       66.49      9.28 o 
   6   6   5      196.26      195.61     14.28 o 
   8   6   5      332.83      364.36     19.99 o 
  10   6   5       96.28       97.31     14.14 o 
  -9   7   5        7.55       22.83     12.19 o 
  -7   7   5       13.81       12.53     11.17 o 
  -5   7   5      607.27      644.09     26.87 o 
  -3   7   5       56.10       78.41     11.84 o 
  -1   7   5      355.63      364.76     20.10 o 
   1   7   5        9.18       18.02      8.62 o 
   3   7   5       67.38       82.55     11.81 o 
   5   7   5       66.72       52.84     10.20 o 
   7   7   5       39.14       46.16     12.28 o 
   9   7   5       20.79        6.60     12.38 o 
  -6   8   5       21.17       49.72     13.58 o 
  -4   8   5       99.90       89.15     15.53 o 
  -2   8   5      100.90      110.60     16.66 o 
   0   8   5        0.52        2.77     13.59 o 
   2   8   5       30.20       25.49     11.54 o 
   4   8   5       17.30       29.02     11.19 o 
   6   8   5        0.99       11.60     11.60 o 
  -1   9   5        1.64        9.08     13.42 o 
   1   9   5       20.40        6.03     13.55 o 
 -14   0   6       57.80       63.34     12.24 o 
 -12   0   6      694.47      735.18     25.32 o 
 -10   0   6     2339.87     2521.72     39.36 o 
  -8   0   6      601.38      562.14     16.69 o 
  -6   0   6    14861.29    14483.75    291.65 o 
  -4   0   6     6928.54     7183.42     40.61 o 
  -2   0   6    12886.68    13047.62    214.78 o 
   0   0   6     1911.28     1836.83     79.27 o 
   2   0   6     5493.52     5430.08     31.92 o 
   4   0   6      182.71      204.84      7.76 o 
   6   0   6     3787.72     3931.89     35.89 o 
   8   0   6      617.25      589.01     17.43 o 
  10   0   6      290.33      293.14     14.35 o 
  12   0   6        7.62       10.43      9.40 o 
  14   0   6      302.45      306.27     18.39 o 
 -15   1   6       36.10       53.56     11.60 o 
 -13   1   6      255.09      270.46     19.28 o 
 -11   1   6      390.63      424.52     20.07 o 
  -9   1   6     3048.62     3225.86     40.91 o 
  -7   1   6      238.73      200.17     10.34 o 
  -5   1   6     1670.12     1634.01     21.74 o 
  -3   1   6     1189.93     1261.02     17.10 o 
  -1   1   6     3231.84     3123.31     25.07 o 
   1   1   6     6894.99     5953.64    143.09 o 
   3   1   6      314.30      245.54      3.25 o 
   5   1   6     7226.12     7468.84     46.48 o 
   7   1   6     1324.29     1365.02     24.38 o 
   9   1   6       49.93       33.88      5.78 o 
  11   1   6       36.79       26.61      8.27 o 
  13   1   6       11.94       19.64      9.78 o 
  15   1   6        3.59        1.60     10.39 o 
 -14   2   6       52.20       20.74     13.46 o 
 -12   2   6      504.87      445.38     22.84 o 
 -10   2   6     1861.57     1806.64     35.11 o 
  -8   2   6      190.72      207.10     12.22 o 
  -6   2   6     1036.32     1076.17     20.95 o 
  -4   2   6     1626.38     1777.81     23.18 o 
  -2   2   6     1351.87     1316.12     18.71 o 
   0   2   6      161.30      138.12      4.59 o 
   2   2   6      847.94      699.33      3.23 o 
   4   2   6       37.90       38.15      4.83 o 
   6   2   6      148.75      175.02      9.38 o 
   8   2   6        2.25       10.76      6.62 o 
  10   2   6        6.80        1.64      7.28 o 
  12   2   6       66.96       47.27     12.02 o 
  14   2   6        1.23        1.50     10.09 o 
 -13   3   6      148.91      174.87     16.78 o 
 -11   3   6      116.69       86.49     11.59 o 
  -9   3   6      688.19      682.73     22.73 o 
  -7   3   6      384.10      349.03     14.56 o 
  -5   3   6      139.97      133.01      8.61 o 
  -3   3   6       14.16        2.51      4.73 o 
  -1   3   6        2.82        1.73      4.17 o 
   1   3   6      402.30      401.32     12.18 o 
   3   3   6       63.02       75.03      7.43 o 
   5   3   6      682.13      645.57     16.69 o 
   7   3   6       92.52       97.94     10.22 o 
   9   3   6       90.33       85.63     10.35 o 
  11   3   6       45.29       24.73     10.17 o 
  13   3   6       16.43        9.68      9.82 o 
 -12   4   6      240.47      272.38     18.51 o 
 -10   4   6       92.00       99.97     12.36 o 
  -8   4   6       36.69       67.37     10.49 o 
  -6   4   6     1443.65     1541.06     27.87 o 
  -4   4   6        2.70        5.16      5.32 o 
  -2   4   6     8677.57     8529.88     58.82 o 
   0   4   6      357.34      407.67     10.82 o 
   2   4   6      167.14      190.44     10.61 o 
   4   4   6      504.23      549.95     17.03 o 
   6   4   6        0.18        6.18      6.40 o 
   8   4   6      105.90      142.07     11.56 o 
  10   4   6      197.06      193.95     15.74 o 
  12   4   6       55.85       61.16     11.64 o 
 -11   5   6      184.53      160.50     17.16 o 
  -9   5   6      351.85      397.56     19.93 o 
  -7   5   6      427.01      483.75     19.84 o 
  -5   5   6      643.31      667.12     22.05 o 
  -3   5   6      735.59      710.56     20.77 o 
  -1   5   6      368.14      366.05     15.08 o 
   1   5   6      799.35      828.75     21.64 o 
   3   5   6      307.51      297.87     14.82 o 
   5   5   6      948.21      848.20     22.81 o 
   7   5   6      283.03      250.79     15.50 o 
   9   5   6       26.64       18.40     10.14 o 
  11   5   6        5.62       18.28      9.86 o 
 -10   6   6        0.02        8.80     11.58 o 
  -8   6   6      128.69      127.93     14.78 o 
  -6   6   6       33.06       17.47     11.69 o 
  -4   6   6       66.31      125.51     13.47 o 
  -2   6   6       57.24      123.51     11.90 o 
   0   6   6     1167.19     1171.89     20.42 o 
   2   6   6       20.22       20.27      8.17 o 
   4   6   6       17.24       15.85      8.53 o 
   6   6   6      271.07      259.07     15.42 o 
   8   6   6      233.27      234.37     18.58 o 
  10   6   6        2.17        3.15     10.78 o 
  -9   7   6        6.77       20.47     11.43 o 
  -7   7   6        2.83        2.38     10.31 o 
  -5   7   6       55.76       66.91     13.15 o 
  -3   7   6        2.04        2.08      9.26 o 
  -1   7   6        7.69        6.02      9.63 o 
   1   7   6       28.88       34.98     10.36 o 
   3   7   6       35.29       45.24      9.26 o 
   5   7   6        2.73        1.37      9.47 o 
   7   7   6       26.57       30.08      9.60 o 
   9   7   6        4.83       17.08     11.54 o 
  -6   8   6       24.74       17.52     12.61 o 
  -4   8   6      146.08      153.73     16.24 o 
  -2   8   6       84.33       67.39     14.04 o 
   0   8   6      254.40      235.91     13.72 o 
   2   8   6      241.62      249.81     18.31 o 
   4   8   6        6.98        3.94     10.06 o 
   6   8   6      111.62       98.46     13.79 o 
 -15   1   7        2.75       10.61     10.61 o 
 -13   1   7       21.68       48.21     11.14 o 
 -11   1   7      805.73      698.07     24.04 o 
  -9   1   7     2536.62     2701.66     38.65 o 
  -7   1   7      119.35      115.19      8.72 o 
  -5   1   7     1933.76     2054.01     24.73 o 
  -3   1   7     5341.53     5851.65     38.22 o 
  -1   1   7      182.49      155.90      6.49 o 
   1   1   7      101.34      112.72      5.89 o 
   3   1   7     7826.42     8104.76     44.62 o 
   5   1   7      802.00      831.68     16.52 o 
   7   1   7      303.64      300.55     12.61 o 
   9   1   7       14.91       11.33      5.18 o 
  11   1   7      117.19      117.53     11.95 o 
  13   1   7        0.23        1.37      9.31 o 
  15   1   7        8.72       15.76      9.91 o 
 -14   2   7       23.65        2.40     13.22 o 
 -12   2   7      110.09      102.52     15.19 o 
 -10   2   7       22.55       19.24      9.39 o 
  -8   2   7     2237.36     2296.63     32.99 o 
  -6   2   7    10488.20    10926.00     64.20 o 
  -4   2   7     9658.50    10561.28     57.71 o 
  -2   2   7     9988.52    10075.51    222.80 o 
   0   2   7     4529.83     4615.75     72.82 o 
   2   2   7     1937.41     1955.05     22.74 o 
   4   2   7      876.25      845.85     16.84 o 
   6   2   7       33.30       26.20      5.60 o 
   8   2   7      224.12      205.69     12.84 o 
  10   2   7       80.27       77.22     10.35 o 
  12   2   7      165.54      164.57     14.75 o 
  14   2   7       32.33       36.69      9.37 o 
 -13   3   7      784.15      806.89     29.61 o 
 -11   3   7       44.91       15.61      9.53 o 
  -9   3   7      309.99      280.08     15.31 o 
  -7   3   7     1983.41     2031.07     31.27 o 
  -5   3   7        0.73        5.52      5.13 o 
  -3   3   7     1441.50     1456.04     23.68 o 
  -1   3   7       74.81       93.29      6.80 o 
   1   3   7      717.01      660.88     15.38 o 
   3   3   7     5457.58     5453.35     42.76 o 
   5   3   7       80.17       66.07      7.75 o 
   7   3   7      956.45      960.74     23.45 o 
   9   3   7      182.12      205.04     13.96 o 
  11   3   7       27.24       18.68     10.67 o 
  13   3   7        0.43       11.04     11.04 o 
 -12   4   7       48.27       34.89     13.59 o 
 -10   4   7       61.48       53.92     11.45 o 
  -8   4   7      722.85      735.90     22.54 o 
  -6   4   7       34.55       29.06      8.78 o 
  -4   4   7       29.31       12.91      6.87 o 
  -2   4   7      784.25      838.89     20.10 o 
   0   4   7      219.62      214.85      8.00 o 
   2   4   7      297.75      296.39     12.41 o 
   4   4   7      580.27      593.52     17.44 o 
   6   4   7       82.46       93.73      9.15 o 
   8   4   7        0.08        2.71      6.74 o 
  10   4   7      389.82      381.88     20.49 o 
  12   4   7       93.89       57.84     12.61 o 
 -11   5   7       38.56       30.04     12.92 o 
  -9   5   7        8.31       18.25      9.90 o 
  -7   5   7       85.52       89.86     12.14 o 
  -5   5   7       80.21      101.08     11.38 o 
  -3   5   7      201.34      187.99     12.06 o 
  -1   5   7       32.64       38.45      8.43 o 
   1   5   7      231.20      244.43     13.52 o 
   3   5   7       18.96       19.02      8.34 o 
   5   5   7      102.95      120.78     11.09 o 
   7   5   7       14.58       32.56      8.30 o 
   9   5   7        0.24        5.25      8.94 o 
  11   5   7        0.00       16.02      9.78 o 
 -10   6   7      158.54      212.55     17.10 o 
  -8   6   7        3.23        3.66     10.24 o 
  -6   6   7      150.13      141.92     13.77 o 
  -4   6   7      325.57      338.61     18.50 o 
  -2   6   7      159.99      113.38     13.13 o 
   0   6   7      647.87      679.70     15.92 o 
   2   6   7        1.19        3.38      7.21 o 
   4   6   7       94.54       88.84     11.55 o 
   6   6   7      270.44      270.88     16.64 o 
   8   6   7       46.01       95.07     12.68 o 
  10   6   7      266.42      260.86     19.11 o 
  -9   7   7      146.25      169.74     16.80 o 
  -7   7   7       18.00       14.33     11.57 o 
  -5   7   7        0.09        5.17      9.63 o 
  -3   7   7       18.43       16.14     10.00 o 
  -1   7   7      130.84      159.55     14.22 o 
   1   7   7       44.72       64.89     11.51 o 
   3   7   7      336.82      350.63     19.26 o 
   5   7   7        2.03        9.56      9.56 o 
   7   7   7        9.34        4.34     10.10 o 
   9   7   7       12.27       22.60     11.96 o 
  -6   8   7       57.23       91.42     15.47 o 
  -4   8   7       59.15       57.83     13.50 o 
  -2   8   7        4.31       12.90     10.52 o 
   0   8   7       86.86      103.65     10.11 o 
   2   8   7       28.82       25.10     12.17 o 
   4   8   7        5.78       10.32      9.94 o 
   6   8   7        0.05       17.78      8.83 o 
 -14   0   8      131.10      154.59     15.26 o 
 -12   0   8      327.76      274.76     19.17 o 
 -10   0   8      739.45      705.78     23.27 o 
  -8   0   8     2453.10     2686.17     35.95 o 
  -6   0   8     1292.88     1454.68     23.77 o 
  -4   0   8    38959.40    38898.49    469.35 o 
  -2   0   8    13034.24    11777.70    232.37 o 
   0   0   8      662.44      480.35     14.74 o 
   2   0   8    34627.15    33833.10    410.72 o 
   4   0   8     1596.59     1723.04     22.82 o 
   6   0   8     2001.19     1766.63     25.73 o 
   8   0   8       31.51       23.27      7.06 o 
  10   0   8       93.38       88.67      9.60 o 
  12   0   8      480.85      545.81     22.68 o 
  14   0   8        1.98        3.74      8.89 o 
 -15   1   8        1.43        4.29      9.96 o 
 -13   1   8      198.61      245.39     17.35 o 
 -11   1   8     1360.69      795.00     25.03 o 
  -9   1   8       24.69       42.06      9.18 o 
  -7   1   8     2478.58     2422.23     31.98 o 
  -5   1   8      971.47     1018.79     19.06 o 
  -3   1   8      391.22      494.64     12.49 o 
  -1   1   8        0.75        2.62      3.42 o 
   1   1   8      190.34      189.64      7.56 o 
   3   1   8     5623.13     5908.86     39.95 o 
   5   1   8       33.28       30.42      5.90 o 
   7   1   8       90.07       66.49      8.33 o 
   9   1   8       67.00       65.96      8.58 o 
  11   1   8       59.61       61.23     11.20 o 
  13   1   8       21.90       20.35     10.14 o 
 -14   2   8       67.09       75.52     13.65 o 
 -12   2   8      525.68      536.67     23.69 o 
 -10   2   8      247.83      238.97     14.67 o 
  -8   2   8       38.80       63.47      8.89 o 
  -6   2   8      591.67      590.47     17.00 o 
  -4   2   8      966.77     1163.41     20.78 o 
  -2   2   8     3657.90     4255.56     35.83 o 
   0   2   8       63.54       35.99      3.81 o 
   2   2   8     1151.11     1338.34     20.60 o 
   4   2   8     2093.37     2327.60     27.73 o 
   6   2   8        3.59        3.73      5.01 o 
   8   2   8      279.04      269.73     14.46 o 
  10   2   8      376.30      393.75     17.05 o 
  12   2   8        2.48        6.71     10.08 o 
  14   2   8        0.33        7.75     10.28 o 
 -13   3   8        2.28       10.12     12.78 o 
 -11   3   8      247.93      166.23     14.38 o 
  -9   3   8        0.00        8.52      8.52 o 
  -7   3   8     1215.32     1210.28     26.61 o 
  -5   3   8      134.90      139.72      8.85 o 
  -3   3   8       27.31       16.12      5.71 o 
  -1   3   8       31.20       24.55      5.67 o 
   1   3   8      308.15      292.13     11.22 o 
   3   3   8      327.80      344.60     12.74 o 
   5   3   8       75.34       65.56      7.92 o 
   7   3   8       18.88       37.02      7.43 o 
   9   3   8       16.20       13.72      8.07 o 
  11   3   8        2.47        5.89     10.09 o 
  13   3   8        7.78       15.98      9.44 o 
 -12   4   8      237.39      252.52     20.25 o 
 -10   4   8        5.07        1.99     10.30 o 
  -8   4   8     1210.36     1208.01     29.26 o 
  -6   4   8      111.23      103.27     10.60 o 
  -4   4   8     1589.28     1463.88     27.31 o 
  -2   4   8     3359.03     3641.45     40.31 o 
   0   4   8      956.41      998.43     22.97 o 
   2   4   8     1320.26     1356.29     24.25 o 
   4   4   8      402.87      413.63     15.40 o 
   6   4   8     1218.32     1290.87     27.55 o 
   8   4   8      128.22      119.10     11.12 o 
  10   4   8      536.10      571.42     23.90 o 
  12   4   8        0.38       11.39     10.72 o 
 -11   5   8      297.57      332.67     20.72 o 
  -9   5   8      150.49      178.31     14.52 o 
  -7   5   8      310.27      343.52     17.95 o 
  -5   5   8        1.09        1.62      7.35 o 
  -3   5   8       27.11       30.78      8.30 o 
  -1   5   8      367.70      346.26     16.30 o 
   1   5   8       10.06        3.73      7.46 o 
   3   5   8      892.18      909.92     24.15 o 
   5   5   8      177.82      168.67     12.21 o 
   7   5   8        2.03        5.74      8.24 o 
   9   5   8       16.85       20.64     10.58 o 
  11   5   8       90.02       86.88     14.34 o 
 -10   6   8      102.24       90.95     13.92 o 
  -8   6   8        2.62       16.90     10.46 o 
  -6   6   8       12.94       19.39      8.45 o 
  -4   6   8      377.78      399.98     19.39 o 
  -2   6   8      126.68      145.44     13.14 o 
   0   6   8        6.38       18.23      6.14 o 
   2   6   8      237.73      220.91     14.43 o 
   4   6   8       37.20       26.17      9.80 o 
   6   6   8      107.99      111.20     12.39 o 
   8   6   8      113.90      108.87     14.35 o 
  10   6   8        3.38        6.27     11.75 o 
  -9   7   8       57.12       84.57     12.54 o 
  -7   7   8       19.29       36.19     10.52 o 
  -5   7   8        6.01       20.28      9.30 o 
  -3   7   8       32.02       26.39     11.34 o 
  -1   7   8        3.05        6.20      9.90 o 
   1   7   8        3.35       13.31      9.51 o 
   3   7   8       10.40       19.91      9.50 o 
   5   7   8        9.88        8.32      8.32 o 
   7   7   8        7.80        5.83     11.59 o 
  -6   8   8        1.66        7.05     10.54 o 
  -4   8   8       56.22       46.35     13.73 o 
  -2   8   8       12.78        4.06     11.32 o 
   0   8   8       10.03        7.08      9.73 o 
   2   8   8      201.75      162.12     17.24 o 
   4   8   8       32.22       23.86     11.34 o 
   6   8   8        0.01        3.14      9.73 o 
 -15   1   9      102.88      105.31     17.47 o 
 -13   1   9       46.57       44.10     12.27 o 
 -11   1   9      101.06       53.49      9.29 o 
  -9   1   9     1090.55     1055.96     26.06 o 
  -7   1   9       14.88        9.11      6.17 o 
  -5   1   9     1649.95     1570.22     24.51 o 
  -3   1   9      104.02      111.50      7.07 o 
  -1   1   9     3134.84     2995.50     29.39 o 
   1   1   9      691.01      793.12     15.51 o 
   3   1   9     1973.67     2103.74     25.73 o 
   5   1   9       15.93       18.27      5.42 o 
   7   1   9      132.86      185.84     10.98 o 
   9   1   9       20.68       24.85      7.54 o 
  11   1   9       26.15       14.06      8.98 o 
  13   1   9        0.16       12.18      9.60 o 
 -14   2   9       85.40       92.39     14.06 o 
 -12   2   9        3.20        9.09     10.26 o 
 -10   2   9        6.76        0.61      8.17 o 
  -8   2   9      198.02      153.23     12.06 o 
  -6   2   9     2807.75     2915.06     35.20 o 
  -4   2   9      102.50       93.91      7.14 o 
  -2   2   9    10186.54    10491.69     59.22 o 
   0   2   9     5092.20     5142.63     28.08 o 
   2   2   9       51.56       30.29      5.54 o 
   4   2   9     3999.52     4163.29     38.65 o 
   6   2   9       64.17       65.26      7.54 o 
   8   2   9     2439.99     2519.97     36.87 o 
  10   2   9       98.39       82.16     11.75 o 
  12   2   9       61.59       58.92     11.20 o 
  14   2   9       17.95       12.51     11.32 o 
 -13   3   9       78.22      114.42     15.49 o 
 -11   3   9     1628.59     1007.25     29.81 o 
  -9   3   9      372.63      330.86     16.76 o 
  -7   3   9     1006.42     1025.13     24.65 o 
  -5   3   9       59.89       85.83      7.89 o 
  -3   3   9       11.77       19.31      6.18 o 
  -1   3   9     3322.92     3347.16     35.17 o 
   1   3   9     1273.40     1191.89     22.07 o 
   3   3   9     3285.98     3174.44     34.82 o 
   5   3   9      544.27      468.38     16.00 o 
   7   3   9       66.78       66.15      9.49 o 
   9   3   9      248.01      243.22     16.29 o 
  11   3   9       16.75        9.36     10.89 o 
  13   3   9       18.49       31.55     10.49 o 
 -12   4   9      144.11      145.06     15.26 o 
 -10   4   9       31.54       32.89     10.76 o 
  -8   4   9      640.61      609.91     22.50 o 
  -6   4   9       64.93       65.26      9.69 o 
  -4   4   9        0.31       24.51      7.53 o 
  -2   4   9     1473.78     1451.43     27.50 o 
   0   4   9      263.74      231.62      8.31 o 
   2   4   9        3.45        2.48      6.02 o 
   4   4   9      225.21      254.88     12.65 o 
   6   4   9      518.91      527.36     19.61 o 
   8   4   9       42.86       24.83      9.74 o 
  10   4   9      305.93      352.00     19.58 o 
  12   4   9      299.40      289.64     19.80 o 
 -11   5   9       99.01      102.31     15.26 o 
  -9   5   9       25.59       30.67     10.83 o 
  -7   5   9      375.92      326.82     17.57 o 
  -5   5   9       14.10       14.51      7.64 o 
  -3   5   9      109.33       98.68     11.03 o 
  -1   5   9      124.14      129.79     10.28 o 
   1   5   9      266.27      246.63     13.16 o 
   3   5   9      303.44      318.11     15.79 o 
   5   5   9        5.65        3.76      8.02 o 
   7   5   9      170.03      149.04     13.26 o 
   9   5   9        9.48        2.02     10.89 o 
  11   5   9        0.03       11.61     11.75 o 
 -10   6   9       61.95       55.72     13.93 o 
  -8   6   9      331.75      314.78     19.63 o 
  -6   6   9       39.17       51.05     11.27 o 
  -4   6   9        4.69       17.15      8.47 o 
  -2   6   9      603.00      583.87     21.82 o 
   0   6   9       61.45       58.75      7.62 o 
   2   6   9      153.85      146.04     13.51 o 
   4   6   9       12.32       24.90      9.36 o 
   6   6   9      167.56      143.58     13.14 o 
   8   6   9      213.36      230.12     16.51 o 
  10   6   9      118.09      104.20     14.61 o 
  -7   7   9        7.26        7.34     12.35 o 
  -5   7   9      163.84      170.42     16.89 o 
  -3   7   9        9.64        1.41     11.54 o 
  -1   7   9      185.37      217.40     14.84 o 
   1   7   9       70.97       86.67     12.47 o 
   3   7   9       23.36       18.77     10.97 o 
   5   7   9       19.98        6.40     10.21 o 
   7   7   9       18.17       27.13     10.64 o 
  -4   8   9       27.94       16.08     13.00 o 
  -2   8   9       93.35      101.70     13.38 o 
   0   8   9       10.18       20.17     12.52 o 
   2   8   9        4.42        6.96     11.64 o 
   4   8   9       18.63       17.57      8.90 o 
 -14   0  10       19.40       15.66     12.39 o 
 -12   0  10      150.14      148.87     15.44 o 
 -10   0  10       45.62       23.97     10.36 o 
  -8   0  10      325.84      372.23     16.26 o 
  -6   0  10     3967.87     3942.79     40.63 o 
  -4   0  10     2347.95     2550.21     29.43 o 
  -2   0  10     9774.35     9547.24    230.70 o 
   0   0  10     2048.39     2399.12     39.36 o 
   2   0  10    12139.49    12038.19    260.36 o 
   4   0  10      243.19      241.62     10.60 o 
   6   0  10     4094.06     4222.04     43.34 o 
   8   0  10     7100.50     7326.95     63.21 o 
  10   0  10       70.10       49.61      9.82 o 
  12   0  10        3.53       24.64      9.07 o 
  14   0  10        8.91       13.19     11.08 o 
 -13   1  10      238.56      251.21     20.53 o 
 -11   1  10       48.55       37.03      9.07 o 
  -9   1  10      526.21      524.17     19.23 o 
  -7   1  10      226.62      216.24     11.08 o 
  -5   1  10       93.89       78.94      7.26 o 
  -3   1  10     1230.10     1117.42     20.02 o 
  -1   1  10      464.88      486.24     12.79 o 
   1   1  10     5100.49     5028.31     39.03 o 
   3   1  10      595.34      492.47     14.43 o 
   5   1  10      182.00      198.83      9.96 o 
   7   1  10      104.82      107.11     10.70 o 
   9   1  10       19.96       26.43      8.15 o 
  11   1  10       47.35       44.24     10.45 o 
  13   1  10        1.27        8.07      9.93 o 
 -14   2  10        0.30        0.83     10.91 o 
 -12   2  10       11.08       15.71     10.05 o 
 -10   2  10       96.44       85.57     10.77 o 
  -8   2  10       25.46       25.29      8.88 o 
  -6   2  10     1821.31     1905.26     30.52 o 
  -4   2  10      328.04      347.64     12.98 o 
  -2   2  10        0.45        2.96      5.53 o 
   0   2  10     4977.45     5340.65     98.66 o 
   2   2  10     1112.83     1184.86     21.36 o 
   4   2  10      307.63      317.59     12.78 o 
   6   2  10      282.52      238.54     12.46 o 
   8   2  10     1084.97     1053.11     26.17 o 
  10   2  10      978.96      954.87     28.52 o 
  12   2  10       17.17       18.23      9.61 o 
  14   2  10       29.46       46.92     11.02 o 
 -13   3  10        2.00        1.57     10.77 o 
 -11   3  10       21.14        1.35      8.14 o 
  -9   3  10      179.47      214.38     13.46 o 
  -7   3  10      194.33      244.70     13.71 o 
  -5   3  10        0.04        3.47      5.97 o 
  -3   3  10     1971.18     1889.79     29.76 o 
  -1   3  10       65.13       40.14      7.26 o 
   1   3  10     1699.94     1815.60     26.43 o 
   3   3  10      113.20      110.16      9.14 o 
   5   3  10       98.65      104.63      9.41 o 
   7   3  10       11.59       12.21      9.04 o 
   9   3  10        1.05       12.71      8.72 o 
  11   3  10        0.59        9.52     10.90 o 
  13   3  10        2.34       11.74      9.69 o 
 -12   4  10       21.65       31.39     12.57 o 
 -10   4  10       72.13       25.28     11.36 o 
  -8   4  10        6.33        6.47      9.56 o 
  -6   4  10     2325.43     2404.76     37.90 o 
  -4   4  10      149.32      141.36     10.24 o 
  -2   4  10      578.56      538.07     17.83 o 
   0   4  10     1207.65     1198.09     51.15 o 
   2   4  10        5.54        2.17      6.61 o 
   4   4  10        3.38        2.34      7.39 o 
   6   4  10      266.05      330.68     15.38 o 
   8   4  10        0.50        4.09      9.47 o 
  10   4  10      716.57      772.28     26.81 o 
  12   4  10      101.72       77.75     15.72 o 
 -11   5  10       36.98       23.06     12.95 o 
  -9   5  10      383.72      420.15     21.43 o 
  -7   5  10       42.68       56.96     10.83 o 
  -5   5  10        9.22        2.85      7.93 o 
  -3   5  10      364.63      351.32     16.93 o 
  -1   5  10       68.81       95.22     10.00 o 
   1   5  10      906.39      861.27     23.35 o 
   3   5  10      130.42      131.09     11.15 o 
   5   5  10       58.54       35.76      8.60 o 
   7   5  10       70.07       75.27     11.21 o 
   9   5  10        2.09       10.20     10.20 o 
  11   5  10       18.76       30.51     11.60 o 
 -10   6  10      121.23      128.22     16.16 o 
  -8   6  10      140.55      135.42     14.70 o 
  -6   6  10      132.04      113.92     14.58 o 
  -4   6  10      214.20      222.98     15.82 o 
  -2   6  10      367.37      392.11     18.60 o 
   0   6  10        7.19       10.78     12.56 o 
   2   6  10       25.45       20.42      9.49 o 
   4   6  10        2.95        9.36      8.56 o 
   6   6  10        1.12        8.41      8.84 o 
   8   6  10        6.07        4.25      9.48 o 
  10   6  10        0.19       13.53     11.16 o 
  -7   7  10       14.81       15.56     10.83 o 
  -5   7  10       23.62       30.10     10.44 o 
  -3   7  10       16.35        8.87      9.87 o 
  -1   7  10        1.02        0.00     10.37 o 
   1   7  10        7.37       11.02     10.28 o 
   3   7  10       20.33       29.64     10.89 o 
   5   7  10        5.51       12.96      9.33 o 
   7   7  10        0.06        8.15     10.40 o 
  -4   8  10       44.55       44.34     13.94 o 
  -2   8  10      143.67      124.68     15.09 o 
   0   8  10        9.88       20.12      7.88 o 
   2   8  10       23.30       28.17     11.85 o 
   4   8  10        0.06        6.38     10.42 o 
 -13   1  11      452.16      551.07     26.22 o 
 -11   1  11      103.72      107.85     12.77 o 
  -9   1  11      435.39      420.45     18.36 o 
  -7   1  11       38.24       30.98      7.12 o 
  -5   1  11      153.86      176.36     10.38 o 
  -3   1  11      145.96      150.94      9.03 o 
  -1   1  11      980.07      903.58     18.40 o 
   1   1  11       38.92       39.17      6.37 o 
   3   1  11     3584.21     3374.08      4.68 o 
   5   1  11       20.74       14.25      5.55 o 
   7   1  11       47.02       35.29      9.26 o 
   9   1  11        1.38       16.53      9.19 o 
  11   1  11      121.45      154.08     14.28 o 
  13   1  11       21.96       21.77     11.17 o 
 -14   2  11      112.94      106.05     16.71 o 
 -12   2  11        3.10       18.93      9.35 o 
 -10   2  11      347.90      347.44     18.15 o 
  -8   2  11      852.17      802.89     23.05 o 
  -6   2  11     2251.07     2274.93     32.95 o 
  -4   2  11     8184.62     8113.02     59.48 o 
  -2   2  11     1108.86     1094.99     21.33 o 
   0   2  11       38.30       36.89      5.30 o 
   2   2  11      668.21      725.46     17.95 o 
   4   2  11      232.15      249.51     11.81 o 
   6   2  11     2971.47     3091.63     38.68 o 
   8   2  11      315.92      319.31     17.06 o 
  10   2  11      946.75     1035.06     28.44 o 
  12   2  11       54.23       67.49     11.37 o 
 -13   3  11      254.12      310.42     19.69 o 
 -11   3  11      136.04      105.94     11.72 o 
  -9   3  11       21.46       21.35      8.33 o 
  -7   3  11      275.83      274.82     15.05 o 
  -5   3  11       17.59       13.17      6.20 o 
  -3   3  11      101.16       80.89      8.73 o 
  -1   3  11        5.16        9.95      5.31 o 
   1   3  11       14.45       10.51      6.42 o 
   3   3  11      306.77      290.36     13.23 o 
   5   3  11      934.93      908.17     22.98 o 
   7   3  11        0.87        3.59      7.82 o 
   9   3  11        0.71        6.58      8.03 o 
  11   3  11       11.24        9.08     10.75 o 
  13   3  11        3.46        3.99     11.34 o 
 -12   4  11       17.71       17.50     13.60 o 
 -10   4  11       68.04       74.59     11.70 o 
  -8   4  11      193.82      224.97     14.76 o 
  -6   4  11      566.32      603.45     20.98 o 
  -4   4  11      707.10      718.46     21.27 o 
  -2   4  11      456.15      416.08     16.69 o 
   0   4  11      845.04      852.73     15.85 o 
   2   4  11      122.97       99.98     10.57 o 
   4   4  11      779.96      780.88     21.89 o 
   6   4  11      347.47      311.84     17.37 o 
   8   4  11        0.16       13.20     11.78 o 
  10   4  11       72.30       59.58     13.40 o 
  12   4  11      239.73      233.55     18.77 o 
 -11   5  11       25.15       24.10     11.82 o 
  -9   5  11        2.89        3.59      9.52 o 
  -7   5  11      172.44      228.71     15.25 o 
  -5   5  11        0.07        8.45      8.45 o 
  -3   5  11      178.42      165.56     13.13 o 
  -1   5  11        0.04        3.78      8.10 o 
   1   5  11       10.12        5.29      7.72 o 
   3   5  11       54.56       42.90      9.14 o 
   5   5  11       18.55       26.78      9.00 o 
   7   5  11       13.83       38.37      9.74 o 
   9   5  11        0.54        3.45      9.17 o 
  11   5  11        0.02        3.92     10.79 o 
 -10   6  11       13.63       26.74     11.62 o 
  -8   6  11      184.92      186.74     16.83 o 
  -6   6  11      212.64      226.49     16.09 o 
  -4   6  11      362.34      351.76     18.59 o 
  -2   6  11        5.69       20.39      8.76 o 
   0   6  11      423.26      441.82     13.94 o 
   2   6  11      151.43      177.63     14.07 o 
   4   6  11      231.61      244.16     16.52 o 
   6   6  11        3.94        0.64     10.31 o 
   8   6  11        0.52        9.37     10.13 o 
  -7   7  11       47.89       69.65     13.02 o 
  -5   7  11       30.14       36.80     11.02 o 
  -3   7  11       87.26       76.29     13.22 o 
  -1   7  11       98.68      107.59     13.93 o 
   1   7  11        6.99       21.19      8.48 o 
   3   7  11      192.61      178.99     16.89 o 
   5   7  11        3.52        1.48      9.70 o 
   7   7  11        1.70       11.27      9.32 o 
  -4   8  11       88.97      106.47     14.39 o 
  -2   8  11        0.01        2.46     11.94 o 
   0   8  11        4.66       10.17      7.59 o 
   2   8  11        2.78        3.14     13.46 o 
 -14   0  12       70.07      118.66     16.05 o 
 -12   0  12       91.49      102.29     15.88 o 
 -10   0  12        8.95       16.02      8.48 o 
  -8   0  12     3513.39     3696.97     47.12 o 
  -6   0  12      138.71       93.16      9.71 o 
  -4   0  12     3010.72     3099.90     35.55 o 
  -2   0  12     3748.96     3634.02     37.18 o 
   0   0  12      306.47      263.87      7.67 o 
   2   0  12      158.03      113.04      7.72 o 
   4   0  12      494.00      575.10     16.46 o 
   6   0  12      112.03       80.19      4.62 o 
   8   0  12     3934.96     4181.57     51.25 o 
  10   0  12     1438.05     1366.07     34.04 o 
  12   0  12      143.02      166.05     16.18 o 
 -13   1  12       70.41       79.45     15.13 o 
 -11   1  12      501.96      500.16     23.63 o 
  -9   1  12      123.53      102.65     11.35 o 
  -7   1  12      113.65       96.47      9.67 o 
  -5   1  12        0.44        5.14      5.14 o 
  -3   1  12      106.30      110.34      8.42 o 
  -1   1  12      302.17      279.80     10.92 o 
   1   1  12      543.31      504.15     15.18 o 
   3   1  12      590.72      566.27     16.44 o 
   5   1  12       18.13       18.59      6.31 o 
   7   1  12      210.40      231.34     13.96 o 
   9   1  12      301.27      334.41     17.15 o 
  11   1  12       38.36       66.86     11.97 o 
  13   1  12        3.96        6.94     10.06 o 
 -12   2  12        3.55        3.69     10.93 o 
 -10   2  12       81.83       85.05     11.18 o 
  -8   2  12      147.36      161.86     12.94 o 
  -6   2  12        6.38        7.39      7.39 o 
  -4   2  12     1099.05     1141.84     24.00 o 
  -2   2  12       24.20       29.08      6.37 o 
   0   2  12      237.29      259.48      8.16 o 
   2   2  12      917.99      918.25     20.63 o 
   4   2  12       10.45       17.17      6.28 o 
   6   2  12     1615.66     1634.15     30.07 o 
   8   2  12     1020.38      991.07     26.87 o 
  10   2  12      189.15      188.94     16.19 o 
  12   2  12        3.34        4.43      9.22 o 
 -13   3  12      145.75      179.91     18.77 o 
 -11   3  12      155.79      165.77     14.58 o 
  -9   3  12        0.47        2.44      8.73 o 
  -7   3  12      445.26      418.10     17.59 o 
  -5   3  12      149.41      144.96     10.69 o 
  -3   3  12      424.99      415.12     15.70 o 
  -1   3  12      148.61      117.82      9.33 o 
   1   3  12       11.41        6.66      8.09 o 
   3   3  12      325.52      321.20     14.12 o 
   5   3  12       17.54        9.89      7.57 o 
   7   3  12        2.37        3.73      8.40 o 
   9   3  12       65.38       73.04     10.23 o 
  11   3  12       26.00       28.63     11.73 o 
 -12   4  12       39.19       78.79     12.70 o 
 -10   4  12       39.57       48.39     10.20 o 
  -8   4  12      510.80      515.22     22.17 o 
  -6   4  12      152.87      138.34     12.92 o 
  -4   4  12     2054.69     1914.34     33.95 o 
  -2   4  12       70.81       60.34      8.97 o 
   0   4  12      561.29      570.62     15.81 o 
   2   4  12      802.30      846.71     23.24 o 
   4   4  12      973.70     1018.68     25.66 o 
   6   4  12     2118.90     2240.88     37.16 o 
   8   4  12        0.68        6.17     10.29 o 
  10   4  12        4.97       22.63      9.73 o 
  12   4  12       61.26        5.57      9.47 o 
 -11   5  12      375.28      479.01     24.88 o 
  -9   5  12      111.89      133.99     13.43 o 
  -7   5  12       63.95       84.09     12.36 o 
  -5   5  12      135.34      114.07     12.70 o 
  -3   5  12        2.68       19.26      8.51 o 
  -1   5  12      368.23      389.39     17.01 o 
   1   5  12       63.88       57.27      9.97 o 
   3   5  12       64.45       66.43      9.83 o 
   5   5  12       17.03        0.58     10.46 o 
   7   5  12       41.57       45.82     11.14 o 
   9   5  12       32.28       50.54      9.83 o 
  -8   6  12      262.06      272.58     19.84 o 
  -6   6  12       16.71       20.33      9.18 o 
  -4   6  12        9.13        3.46     10.07 o 
  -2   6  12      801.37      821.55     26.08 o 
   0   6  12        6.16       18.52      7.18 o 
   2   6  12      467.06      502.27     21.70 o 
   4   6  12      448.95      452.03     21.48 o 
   6   6  12       25.16       12.17     10.49 o 
   8   6  12        0.45        1.50      9.72 o 
  -7   7  12       35.52       22.63     12.40 o 
  -5   7  12       43.72       30.22     12.39 o 
  -3   7  12       60.85       73.91     11.86 o 
  -1   7  12        5.72        1.50     11.59 o 
   1   7  12       99.03       87.18     15.54 o 
   3   7  12        0.70        5.84     10.87 o 
   5   7  12       22.93        3.67     10.03 o 
   7   7  12       10.01        3.04      9.24 o 
  -2   8  12      200.86      156.32     17.26 o 
   0   8  12       35.10       27.14      9.38 o 
   2   8  12      580.26      542.81     26.88 o 
 -13   1  13        2.46        3.57     11.89 o 
 -11   1  13       28.38       22.35      9.08 o 
  -9   1  13      507.66      491.86     20.52 o 
  -7   1  13        1.74        6.42      6.34 o 
  -5   1  13      658.89      735.38     20.18 o 
  -3   1  13      121.02      123.48      9.60 o 
  -1   1  13     2237.51     2219.02     31.23 o 
   1   1  13     1131.25     1019.81     21.81 o 
   3   1  13      427.01      429.02     14.48 o 
   5   1  13        5.89        0.00      5.84 o 
   7   1  13       18.21       17.47      8.67 o 
   9   1  13       39.58       60.84     10.85 o 
  11   1  13        3.58       12.61      9.97 o 
  13   1  13        1.41        3.94     10.07 o 
 -12   2  13      150.48      154.07     15.52 o 
 -10   2  13       53.94       60.00     10.67 o 
  -8   2  13     1106.77     1058.06     27.41 o 
  -6   2  13     1352.21     1361.53     28.57 o 
  -4   2  13        0.00        4.45      6.68 o 
  -2   2  13      637.97      767.33     19.95 o 
   0   2  13      500.80      477.22     16.89 o 
   2   2  13      228.55      246.45     12.56 o 
   4   2  13      107.15       98.44      9.17 o 
   6   2  13      611.28      645.70     21.17 o 
   8   2  13     1082.05     1038.10     28.09 o 
  10   2  13      286.48      332.48     19.25 o 
  12   2  13      170.89      170.70     16.34 o 
 -13   3  13      378.69      481.79     25.14 o 
 -11   3  13      178.19      200.50     16.91 o 
  -9   3  13      382.04      428.38     20.04 o 
  -7   3  13      144.18       89.32     11.38 o 
  -5   3  13       24.99       32.91      7.66 o 
  -3   3  13     1125.18     1155.19     25.42 o 
  -1   3  13      224.15      219.45     12.81 o 
   1   3  13     3705.06     3795.54     42.41 o 
   3   3  13      114.36      116.09      9.97 o 
   5   3  13        0.24        2.02      7.29 o 
   7   3  13        9.38        0.00      8.16 o 
   9   3  13      155.77      152.98     15.12 o 
  11   3  13        5.22       16.89      9.79 o 
 -12   4  13        0.81        9.79     10.36 o 
 -10   4  13        0.41        2.92      9.64 o 
  -8   4  13      175.23      140.69     13.56 o 
  -6   4  13       65.71       86.47     10.17 o 
  -4   4  13        5.81        9.82      8.83 o 
  -2   4  13        5.48       11.43      7.18 o 
   0   4  13      775.03      801.78     16.54 o 
   2   4  13      136.28      161.97     12.46 o 
   4   4  13      243.86      236.09     14.76 o 
   6   4  13      755.89      700.59     24.91 o 
   8   4  13        0.27        5.07      9.16 o 
  10   4  13       34.80       40.49     11.51 o 
  -9   5  13       30.33       25.53     11.74 o 
  -7   5  13        1.59       26.77     10.32 o 
  -5   5  13      248.92      202.52     15.55 o 
  -3   5  13       20.25       26.04      9.94 o 
  -1   5  13       52.69       70.73     10.42 o 
   1   5  13      159.23      157.93     13.23 o 
   3   5  13      259.54      223.92     16.01 o 
   5   5  13       25.42       47.51     10.25 o 
   7   5  13      104.56       97.90      9.17 o 
   9   5  13        5.04        3.65     10.11 o 
  -8   6  13       51.53       38.84     12.50 o 
  -6   6  13       16.46       15.56     10.97 o 
  -4   6  13        1.47        1.45     10.44 o 
  -2   6  13       27.36       43.32     10.16 o 
   0   6  13      777.02      784.51     19.20 o 
   2   6  13        9.72        9.86     10.60 o 
   4   6  13      578.10      645.80     24.88 o 
   6   6  13       46.43       67.85     11.26 o 
   8   6  13       39.69       25.17     10.98 o 
  -5   7  13       44.56       43.60     12.38 o 
  -3   7  13      166.17      167.05     16.16 o 
  -1   7  13      166.39      184.51     15.94 o 
   1   7  13      163.26      179.64     16.39 o 
   3   7  13       36.37       36.22     13.32 o 
   5   7  13        0.18       10.05     10.05 o 
 -12   0  14      223.91      245.31     19.37 o 
 -10   0  14      465.10      532.06     23.56 o 
  -8   0  14        0.67        1.78      7.50 o 
  -6   0  14     3743.00     3671.19     45.42 o 
  -4   0  14     1856.71     1661.44     29.95 o 
  -2   0  14     1162.55     1181.23     24.42 o 
   0   0  14       95.09       77.38      9.53 o 
   2   0  14       11.08       24.78      5.85 o 
   4   0  14       22.54       29.84      6.34 o 
   6   0  14       68.57       94.54      9.65 o 
   8   0  14      123.04      152.47     13.55 o 
  10   0  14      492.78      512.99     23.98 o 
  12   0  14       40.02       63.24     12.30 o 
 -13   1  14      363.02      441.11     25.93 o 
 -11   1  14      103.98       81.69     11.44 o 
  -9   1  14       27.24       36.34      8.91 o 
  -7   1  14      417.88      415.03     17.39 o 
  -5   1  14      274.21      292.29     14.13 o 
  -3   1  14     2618.77     2649.54     35.70 o 
  -1   1  14      450.13      419.77     15.42 o 
   1   1  14     2408.93     2303.71     34.66 o 
   3   1  14      530.71      502.74     16.67 o 
   5   1  14       65.97       84.91      8.24 o 
   7   1  14        0.18        3.78      7.43 o 
   9   1  14       13.06       33.41      9.21 o 
  11   1  14        0.02        7.96      9.71 o 
 -12   2  14        0.23        5.46     11.35 o 
 -10   2  14       41.09       39.28     10.44 o 
  -8   2  14      200.32      196.51     13.50 o 
  -6   2  14        9.09        1.05      7.21 o 
  -4   2  14       17.62        4.30      8.91 o 
  -2   2  14      223.71      235.08     12.14 o 
   0   2  14        1.56        3.67      4.43 o 
   2   2  14      108.64       79.82      9.04 o 
   4   2  14       71.28       71.10      8.38 o 
   6   2  14      109.03      104.31     11.70 o 
   8   2  14      309.92      279.30     17.59 o 
  10   2  14       17.45       14.38     11.19 o 
  12   2  14        3.45        3.86     10.40 o 
 -11   3  14        1.54        1.45      9.77 o 
  -9   3  14       65.78       86.22     11.33 o 
  -7   3  14      156.18      139.47     12.18 o 
  -5   3  14        9.09       21.38      7.74 o 
  -3   3  14      624.22      650.42     20.66 o 
  -1   3  14       12.70       17.35      8.56 o 
   1   3  14      560.50      534.82     19.12 o 
   3   3  14        0.10        5.91      6.57 o 
   5   3  14       53.94       73.28      9.30 o 
   7   3  14        1.82        4.07      8.57 o 
   9   3  14        0.49        2.63      8.76 o 
  11   3  14        1.38        3.02      9.61 o 
 -10   4  14      235.89      199.06     16.04 o 
  -8   4  14      133.34       70.96     12.52 o 
  -6   4  14      124.04      128.62     12.62 o 
  -4   4  14      346.50      361.97     17.93 o 
  -2   4  14        0.11        8.01      8.01 o 
   0   4  14      341.26      329.33     12.37 o 
   2   4  14      175.79      166.24     13.55 o 
   4   4  14      287.17      295.96     16.65 o 
   6   4  14      525.60      503.56     21.66 o 
   8   4  14       30.32       17.13      9.43 o 
  10   4  14       82.84      124.95     13.79 o 
  -9   5  14      142.76      137.88     15.66 o 
  -7   5  14      108.29      136.36     14.32 o 
  -5   5  14       93.58       76.08     10.90 o 
  -3   5  14      847.36      876.03     26.82 o 
  -1   5  14      361.50      370.02     18.34 o 
   1   5  14     1022.81     1031.28     28.45 o 
   3   5  14       90.42       99.51     11.51 o 
   5   5  14       36.29       49.70     11.00 o 
   7   5  14        2.46        4.06      9.34 o 
   9   5  14        8.41       20.74     10.17 o 
  -8   6  14       18.61       22.55     11.96 o 
  -6   6  14      302.15      287.23     19.64 o 
  -4   6  14        1.03        3.62     10.96 o 
  -2   6  14       33.12       39.80     10.99 o 
   0   6  14      116.39      133.72     10.73 o 
   2   6  14      719.58      688.96     25.69 o 
   4   6  14      424.93      405.46     21.50 o 
   6   6  14        7.22       20.51      9.61 o 
   8   6  14       47.83       30.06     12.30 o 
  -5   7  14        0.01       11.46      9.92 o 
  -3   7  14       34.01       31.66     12.08 o 
  -1   7  14        1.10        2.28     10.59 o 
   1   7  14      109.84       89.47     14.25 o 
   3   7  14      104.16       91.50     14.41 o 
   5   7  14        1.48        3.79     10.58 o 
 -13   1  15      186.30      226.50     22.00 o 
 -11   1  15       67.08       41.42      9.11 o 
  -9   1  15      108.81      107.28     11.82 o 
  -7   1  15       66.51       23.25     10.13 o 
  -5   1  15      393.38      320.54     16.08 o 
  -3   1  15      482.91      483.74     17.72 o 
  -1   1  15      277.46      262.38     13.69 o 
   1   1  15        0.08       30.15     30.15 o 
   3   1  15       59.28       59.54      8.24 o 
   5   1  15       27.78       34.49      7.60 o 
   7   1  15       36.84       35.01      8.32 o 
   9   1  15       20.34        9.86      9.71 o 
  11   1  15       14.29       28.39      9.95 o 
 -12   2  15        0.05       11.06     10.26 o 
 -10   2  15      351.14      329.96     18.48 o 
  -8   2  15      393.09      399.06     19.51 o 
  -6   2  15        1.13        4.36      6.98 o 
  -4   2  15     2237.24     2148.88     36.36 o 
  -2   2  15      448.74      420.62     18.09 o 
   0   2  15      448.98      461.37     29.55 o 
   2   2  15        5.79       14.70      6.25 o 
   4   2  15       62.02       57.89      8.03 o 
   6   2  15      161.00      164.03     11.93 o 
   8   2  15       28.75       16.15      9.19 o 
  10   2  15        8.85        4.94     10.26 o 
  12   2  15       17.49        3.21     10.57 o 
 -11   3  15      446.64      469.39     22.37 o 
  -9   3  15        5.57        0.66     10.16 o 
  -7   3  15      134.65      162.17     12.36 o 
  -5   3  15      689.42      586.76     22.03 o 
  -3   3  15      732.53      791.98     23.52 o 
  -1   3  15     1655.89     1548.66     31.80 o 
   1   3  15       20.15        6.06      9.08 o 
   3   3  15       43.63       56.02      8.56 o 
   5   3  15      496.39      534.82     20.61 o 
   7   3  15       50.71       49.18     10.37 o 
   9   3  15       27.46       36.27     11.85 o 
  11   3  15        0.78        9.91      9.91 o 
 -10   4  15       24.27       31.08     12.04 o 
  -8   4  15      226.32      214.16     16.21 o 
  -6   4  15      198.04      172.97     13.99 o 
  -4   4  15        0.21        1.22      8.09 o 
  -2   4  15      226.01      233.44     14.93 o 
   0   4  15     1257.70     1280.69     21.93 o 
   2   4  15       16.64       11.20      8.30 o 
   4   4  15       81.39       82.87     11.38 o 
   6   4  15      338.08      330.51     17.56 o 
   8   4  15       59.03       46.78     10.72 o 
  10   4  15        7.58       11.94     11.94 o 
  -9   5  15       43.53       50.75     11.58 o 
  -7   5  15       32.53       53.79     11.02 o 
  -5   5  15       89.94       80.84     12.33 o 
  -3   5  15      276.74      262.03     17.47 o 
  -1   5  15       10.96        7.59      8.82 o 
   1   5  15      439.96      415.10     21.02 o 
   3   5  15      120.52      104.45     12.57 o 
   5   5  15        0.86        7.12      9.56 o 
   7   5  15        1.89        2.78      9.63 o 
   9   5  15        3.38       12.79      9.93 o 
  -8   6  15      123.90      122.94     17.41 o 
  -6   6  15       46.11       28.78     11.75 o 
  -4   6  15      120.18       89.35     13.62 o 
  -2   6  15        3.29       18.70      8.72 o 
   0   6  15       96.72       88.51      9.01 o 
   2   6  15      216.74      263.34     17.80 o 
   4   6  15       84.88      102.94     14.09 o 
   6   6  15      371.62      354.52     20.51 o 
  -3   7  15        0.70        4.82     11.04 o 
  -1   7  15      105.37      104.66     14.17 o 
   1   7  15       25.71       37.56     11.13 o 
   3   7  15      107.27       95.17     14.28 o 
 -12   0  16      169.81      161.98     17.40 o 
 -10   0  16      430.95      381.27     21.93 o 
  -8   0  16      217.40      229.07     15.86 o 
  -6   0  16      210.04      212.10     13.77 o 
  -4   0  16      867.96      858.15     23.94 o 
  -2   0  16     3303.26     3582.09     44.13 o 
   0   0  16      237.17      247.56      9.46 o 
   2   0  16      582.39      623.83     19.73 o 
   4   0  16      196.63      207.96     12.85 o 
   6   0  16      481.08      353.55      7.04 o 
   8   0  16      130.57      128.07     13.05 o 
  10   0  16        4.47       11.25      9.65 o 
  12   0  16        7.14        2.47     10.26 o 
 -11   1  16      160.34      170.53     16.83 o 
  -9   1  16      359.69      374.43     19.93 o 
  -7   1  16        0.11       16.96      7.80 o 
  -5   1  16     1458.69     1409.33     31.33 o 
  -3   1  16       27.06       31.34     10.03 o 
  -1   1  16     1784.42     1875.82     32.62 o 
   1   1  16      194.05      198.26     11.17 o 
   3   1  16        4.78       21.07      6.21 o 
   5   1  16        1.64        4.85      7.10 o 
   7   1  16        2.89        0.60      8.18 o 
   9   1  16       35.60       30.94     10.20 o 
  11   1  16        0.00        3.89      9.95 o 
 -12   2  16       11.32       13.68     10.25 o 
 -10   2  16      194.19      167.98     15.76 o 
  -8   2  16      309.99      292.38     16.73 o 
  -6   2  16      115.17      130.19     12.30 o 
  -4   2  16      400.40      381.61     18.35 o 
  -2   2  16     1847.09     1945.28     35.19 o 
   0   2  16      998.51      972.32     68.79 o 
   2   2  16       52.96       68.45      8.68 o 
   4   2  16       71.12       50.99      9.29 o 
   6   2  16       20.11        7.54      7.76 o 
   8   2  16        6.32        5.84      8.80 o 
  10   2  16        2.73        0.00      9.95 o 
 -11   3  16       50.91       64.94     12.87 o 
  -9   3  16       48.78       55.05     11.37 o 
  -7   3  16       22.14       12.08      8.25 o 
  -5   3  16      795.02      726.13     24.66 o 
  -3   3  16       59.02       59.38     10.56 o 
  -1   3  16      667.20      692.77     23.33 o 
   1   3  16      313.68      320.86     17.64 o 
   3   3  16        1.36       13.17      6.99 o 
   5   3  16       31.83       19.16      9.61 o 
   7   3  16        3.15        3.18      8.19 o 
   9   3  16       10.53        0.70     10.40 o 
  11   3  16        2.75       17.26      9.76 o 
 -10   4  16       41.69       65.01     12.01 o 
  -8   4  16      398.37      367.98     21.28 o 
  -6   4  16      312.36      314.49     19.27 o 
  -4   4  16      152.11      171.67     14.23 o 
  -2   4  16       27.52       26.76      9.66 o 
   0   4  16     1878.87     1987.91     51.24 o 
   2   4  16      373.85      446.81     20.18 o 
   4   4  16      436.43      438.37     20.62 o 
   6   4  16      181.06      198.10     15.32 o 
   8   4  16       55.37       55.83     11.01 o 
  10   4  16        9.03       22.34      9.39 o 
  -9   5  16      137.67      113.07     16.41 o 
  -7   5  16      143.80      136.04     16.28 o 
  -5   5  16      106.90       86.57     12.84 o 
  -3   5  16        8.02        8.18      9.78 o 
  -1   5  16      137.17      131.48     13.60 o 
   1   5  16      415.79      384.83     21.17 o 
   3   5  16       78.86       51.56     12.59 o 
   5   5  16        0.04        2.00      9.02 o 
   7   5  16        0.01        2.14      9.89 o 
  -6   6  16       41.61       28.61     12.61 o 
  -4   6  16        7.95        5.33     10.73 o 
  -2   6  16       19.46       26.04      9.60 o 
   0   6  16       37.49       36.85      9.86 o 
   2   6  16      194.84      202.21     17.14 o 
   4   6  16       91.03       68.08     13.44 o 
   6   6  16        7.25        9.53     10.96 o 
  -3   7  16       13.64       23.03     11.02 o 
  -1   7  16        5.00        0.78     10.09 o 
   1   7  16        2.79        3.90     10.45 o 
 -11   1  17       12.96       29.70     11.72 o 
  -9   1  17       39.55       48.80     10.75 o 
  -7   1  17      770.31      744.50     24.19 o 
  -5   1  17      274.51      270.72     15.87 o 
  -3   1  17     2800.01     2810.88     42.06 o 
  -1   1  17     1189.20     1239.94     30.34 o 
   1   1  17      363.93      360.17     18.41 o 
   3   1  17        7.68        0.00      7.06 o 
   5   1  17       13.63        2.85      7.70 o 
   7   1  17        0.50        2.52      7.43 o 
   9   1  17        8.54       15.05      8.89 o 
  11   1  17        0.78        0.78     10.70 o 
 -10   2  17       71.91       70.83     11.59 o 
  -8   2  17      349.72      311.82     17.51 o 
  -6   2  17        0.37        2.40      8.98 o 
  -4   2  17      409.66      403.43     19.41 o 
  -2   2  17     1224.76     1179.02     29.48 o 
   0   2  17     1859.41     1907.76     55.41 o 
   2   2  17       75.45       77.53      9.74 o 
   4   2  17      684.28      697.28     23.17 o 
   6   2  17        0.12        4.85      7.24 o 
   8   2  17        8.57       22.34      8.52 o 
  10   2  17       62.19       74.61     12.87 o 
 -11   3  17       10.92        9.48     10.25 o 
  -9   3  17      456.67      414.19     21.96 o 
  -7   3  17        3.68       12.61      8.51 o 
  -5   3  17      520.25      529.45     21.92 o 
  -3   3  17      195.06      194.53     14.25 o 
  -1   3  17        4.28       10.62     10.62 o 
   1   3  17     2225.74     2312.81     39.23 o 
   3   3  17       35.44       36.02      9.02 o 
   5   3  17       76.64       68.83     10.85 o 
   7   3  17      154.53      156.82     14.15 o 
   9   3  17        2.35       10.20     10.13 o 
 -10   4  17       82.82       73.44     12.94 o 
  -8   4  17       46.12       26.48     11.39 o 
  -6   4  17      547.60      510.82     23.52 o 
  -4   4  17        9.47        8.56     10.29 o 
  -2   4  17        4.00       13.44      8.48 o 
   0   4  17      213.26      215.05     11.57 o 
   2   4  17      168.52      167.34     14.69 o 
   4   4  17       30.44       41.08     10.57 o 
   6   4  17      166.27      145.53     15.08 o 
   8   4  17       21.24       22.96      9.84 o 
  -7   5  17        6.64       16.87     10.77 o 
  -5   5  17       44.99       31.57     11.97 o 
  -3   5  17        0.86        5.71     10.52 o 
  -1   5  17        0.91        4.80      8.99 o 
   1   5  17      187.23      190.90     15.40 o 
   3   5  17      119.42      112.22     13.22 o 
   5   5  17       52.52       46.94     11.75 o 
   7   5  17       51.19       21.66     11.23 o 
  -6   6  17      254.71      245.43     17.99 o 
  -4   6  17        2.44        2.34      9.57 o 
  -2   6  17        3.82        9.93     10.74 o 
   0   6  17        8.96        1.36      7.56 o 
   2   6  17      124.36      123.23     13.66 o 
   4   6  17       34.49       44.65     11.25 o 
 -10   0  18      867.69      879.26     32.45 o 
  -8   0  18        2.36        0.73      8.71 o 
  -6   0  18      266.65      301.24     16.61 o 
  -4   0  18     1003.91     1034.20     27.74 o 
  -2   0  18     4262.45     4507.37     53.89 o 
   0   0  18       30.98       34.49      8.41 o 
   2   0  18      566.96      542.88     20.25 o 
   4   0  18      451.60      351.64     17.37 o 
   6   0  18        6.21       16.41      7.74 o 
   8   0  18       50.37       73.91     12.15 o 
  10   0  18       29.47       33.19     13.14 o 
 -11   1  18       77.34       50.79     15.26 o 
  -9   1  18       22.09       19.02     10.45 o 
  -7   1  18      199.99      205.67     14.80 o 
  -5   1  18       85.34       52.61     10.72 o 
  -3   1  18     1414.08     1431.46     33.26 o 
  -1   1  18      832.25      789.31     26.81 o 
   1   1  18      720.96      637.89     24.65 o 
   3   1  18       51.89       72.36      9.81 o 
   5   1  18        2.98        2.46      8.68 o 
   7   1  18        2.79        5.40      9.10 o 
   9   1  18        0.20        1.46      8.96 o 
 -10   2  18        2.05        9.68      9.68 o 
  -8   2  18       92.19       69.32     12.10 o 
  -6   2  18      188.93      199.67     14.35 o 
  -4   2  18     1548.44     1609.80     35.42 o 
  -2   2  18      402.12      405.21     20.25 o 
   0   2  18       63.70       97.00    303.81 o 
   2   2  18       90.85       75.11     12.90 o 
   4   2  18      245.51      221.52     15.08 o 
   6   2  18      113.90      105.17     12.47 o 
   8   2  18        0.66        8.74      8.74 o 
  10   2  18       13.21        6.17     11.78 o 
  -9   3  18        8.02        6.69     10.21 o 
  -7   3  18       21.58       26.29     10.77 o 
  -5   3  18      197.36      197.08     16.54 o 
  -3   3  18      220.70      249.22     16.97 o 
  -1   3  18      380.41      341.91     17.98 o 
   1   3  18      329.58      306.15     18.39 o 
   3   3  18        1.18        3.07      7.89 o 
   5   3  18        0.95        9.79      9.79 o 
   7   3  18        3.48        6.86      8.53 o 
   9   3  18        8.39       11.20     10.12 o 
  -8   4  18        6.60        6.79     11.17 o 
  -6   4  18        4.64        2.12     10.91 o 
  -4   4  18      573.08      598.32     24.95 o 
  -2   4  18        6.51        5.39      9.04 o 
   0   4  18       38.06       49.00      8.05 o 
   2   4  18       30.94       22.09     10.71 o 
   4   4  18        0.15        0.64      8.50 o 
   6   4  18       94.54       94.84     12.51 o 
   8   4  18        0.03       10.99      9.46 o 
  -7   5  18      202.29      202.64     17.78 o 
  -5   5  18       11.24        7.60     11.26 o 
  -3   5  18      218.37      228.51     17.00 o 
  -1   5  18       51.91       61.15     10.19 o 
   1   5  18       21.56        7.76     10.16 o 
   3   5  18       60.29       51.70     11.30 o 
   5   5  18        0.63        4.28      9.35 o 
   7   5  18        1.93        8.88     10.55 o 
  -4   6  18       25.10       13.75     12.16 o 
  -2   6  18        4.62        4.72     10.01 o 
   0   6  18        1.66        1.67      6.94 o 
   2   6  18        9.29       19.55     10.32 o 
   4   6  18       21.81       14.17     11.01 o 
 -11   1  19      210.47      186.43     18.37 o 
  -9   1  19       36.35       36.34     11.60 o 
  -7   1  19       92.74       71.47     12.19 o 
  -5   1  19       10.83       19.16      9.00 o 
  -3   1  19       57.77       41.87     11.41 o 
  -1   1  19     1491.17     1534.69     35.88 o 
   1   1  19       25.45       13.57     13.57 o 
   3   1  19       31.85       18.38      9.57 o 
   5   1  19       36.04        7.76      9.47 o 
   7   1  19       41.05       46.42     10.88 o 
   9   1  19        0.77        0.78     10.17 o 
 -10   2  19      207.52      216.65     16.94 o 
  -8   2  19      464.72      472.72     21.64 o 
  -6   2  19        1.02        8.55      8.55 o 
  -4   2  19       27.57       24.49     10.64 o 
  -2   2  19      381.37      419.87     19.66 o 
   0   2  19      172.76      167.88     10.35 o 
   2   2  19      402.26      288.81     19.66 o 
   4   2  19       15.68       33.54     10.04 o 
   6   2  19      255.30      254.87     16.62 o 
   8   2  19       17.09       25.54      9.90 o 
  -9   3  19       85.82       90.90     13.47 o 
  -7   3  19       17.32       10.10      9.53 o 
  -5   3  19      645.00      677.89     25.08 o 
  -3   3  19      669.19      710.17     25.78 o 
  -1   3  19       53.21       36.46     10.93 o 
   1   3  19        0.07        0.00      9.29 o 
   3   3  19      177.14      193.38     15.17 o 
   5   3  19       53.35       67.36     10.97 o 
   7   3  19        2.65       24.10      8.28 o 
   9   3  19        6.27        0.79     10.27 o 
  -8   4  19       25.50       17.91     11.22 o 
  -6   4  19      497.33      457.20     22.51 o 
  -4   4  19      244.74      249.51     18.66 o 
  -2   4  19       41.94       50.55     11.16 o 
   0   4  19       68.71       64.65     10.14 o 
   2   4  19       37.03       34.60     10.83 o 
   4   4  19        6.74       15.76      9.17 o 
   6   4  19        0.74        2.81      8.97 o 
  -5   5  19      116.25      119.00     16.17 o 
  -3   5  19       32.49       45.06     11.92 o 
  -1   5  19        0.62        6.68      9.03 o 
   1   5  19       21.69       16.76     11.10 o 
   3   5  19       10.08       11.54      9.13 o 
   5   5  19        4.29       14.56      9.97 o 
  -2   6  19       88.45       85.69     14.27 o 
   0   6  19       75.27       86.89     18.74 o 
   2   6  19        4.28       17.68      9.92 o 
 -10   0  20       68.60       70.70     14.00 o 
  -8   0  20      155.65      175.50     15.88 o 
  -6   0  20      824.43      900.31     29.03 o 
  -4   0  20       37.77       50.93      9.42 o 
  -2   0  20       66.96       57.48     10.35 o 
   0   0  20      831.37      903.53     19.20 o 
   2   0  20       22.88       17.49      8.47 o 
   4   0  20     1330.25     1295.42     33.66 o 
   6   0  20      106.38      118.53     13.39 o 
   8   0  20        6.57        9.55     10.69 o 
  -9   1  20       72.79       53.25     13.05 o 
  -7   1  20       13.33        0.00     10.19 o 
  -5   1  20      424.97      398.00     19.69 o 
  -3   1  20        0.24        1.33      7.61 o 
  -1   1  20      295.48      253.16     19.88 o 
   1   1  20        0.18        0.62      9.19 o 
   3   1  20        5.42        5.83      9.24 o 
   5   1  20       31.00       43.01     10.39 o 
   7   1  20       10.74        2.92      9.56 o 
   9   1  20        0.22        6.40      9.53 o 
  -8   2  20       26.38       31.89     10.43 o 
  -6   2  20        0.05        7.74      9.67 o 
  -4   2  20      141.54      132.51     12.88 o 
  -2   2  20       70.74       48.36     11.90 o 
   0   2  20       16.57        0.52     15.95 o 
   2   2  20      129.47       20.60     20.60 o 
   4   2  20        5.30        5.97      8.74 o 
   6   2  20        8.35        6.31      9.00 o 
   8   2  20       69.72       99.68     13.57 o 
  -9   3  20       32.24       33.75     10.51 o 
  -7   3  20       10.73        6.71      9.42 o 
  -5   3  20       55.97       50.39     11.93 o 
  -3   3  20       24.54       19.65     12.60 o 
  -1   3  20      149.61      181.66     15.20 o 
   1   3  20        2.13       14.81      9.15 o 
   3   3  20        6.92        1.36      8.86 o 
   5   3  20        0.15       25.03      7.23 o 
   7   3  20        0.14        9.78      9.78 o 
  -6   4  20        0.09        1.58     10.59 o 
  -4   4  20       51.55       27.04     13.14 o 
  -2   4  20       10.92       11.06     11.06 o 
   0   4  20      228.26      259.30     28.53 o 
   2   4  20       44.15       46.64     11.36 o 
   4   4  20      136.33      142.12     13.98 o 
   6   4  20        0.85        7.30      9.08 o 
  -5   5  20      414.05      428.30     23.98 o 
  -3   5  20        0.06       11.18     11.18 o 
  -1   5  20       59.53       62.52     12.61 o 
   1   5  20        0.91        5.28      9.95 o 
   3   5  20       22.60       45.29     10.45 o 
  -9   1  21       30.33       35.52     11.91 o 
  -7   1  21      127.01      119.72     13.96 o 
  -5   1  21      349.88      335.94     19.46 o 
  -3   1  21       43.86       58.02     10.42 o 
  -1   1  21       29.69       24.43     12.53 o 
   1   1  21        0.11        0.69      8.54 o 
   3   1  21       26.49       37.16     10.93 o 
   5   1  21        8.91        8.64      8.64 o 
   7   1  21        2.61       10.18     10.18 o 
  -8   2  21        0.81        0.76      9.53 o 
  -6   2  21      288.17      273.81     18.50 o 
  -4   2  21        1.56        9.67      9.67 o 
  -2   2  21      205.17      192.27     17.12 o 
   0   2  21       57.09       69.20      9.33 o 
   2   2  21      213.01      197.73     18.40 o 
   4   2  21      205.15      203.12     16.03 o 
   6   2  21       34.86       35.90      9.89 o 
   8   2  21       19.62       37.36     10.82 o 
  -7   3  21       70.12       96.75     11.48 o 
  -5   3  21       10.48       21.05     10.71 o 
  -3   3  21      358.70      370.07     20.99 o 
  -1   3  21       38.52       60.46     11.82 o 
   1   3  21      113.66      134.40     13.72 o 
   3   3  21        0.38        4.28      9.84 o 
   5   3  21        0.41        2.20      8.23 o 
   7   3  21       23.55       33.96     10.72 o 
  -6   4  21       35.86       42.16     13.04 o 
  -4   4  21      202.56      208.78     16.48 o 
  -2   4  21       10.39       27.45     10.92 o 
   0   4  21      137.97      130.33     11.44 o 
   2   4  21       33.33       13.94     12.11 o 
   4   4  21       20.59       34.50     10.44 o 
  -3   5  21       40.52       32.48     12.86 o 
  -1   5  21        1.85        0.00     12.18 o 
   1   5  21       67.97       98.50     12.33 o 
  -8   0  22      291.18      305.79     20.66 o 
  -6   0  22      106.59      145.26     14.62 o 
  -4   0  22       71.41       84.13     12.05 o 
  -2   0  22       80.64       99.37     12.66 o 
   0   0  22      129.89      156.31     10.39 o 
   2   0  22       27.57       38.54     10.38 o 
   4   0  22       13.30        4.53     11.13 o 
   6   0  22       53.83       39.34     11.79 o 
  -7   1  22      113.05      117.48     13.99 o 
  -5   1  22       13.60        1.49     10.89 o 
  -3   1  22       28.80       51.59     10.95 o 
  -1   1  22      145.60      179.25     16.29 o 
   1   1  22       16.97       15.74      9.55 o 
   3   1  22        0.33        5.84      8.38 o 
   5   1  22        5.51        5.26      9.94 o 
   7   1  22        0.01        2.41      9.46 o 
  -8   2  22        0.87        7.93      9.58 o 
  -6   2  22       46.43       53.61     12.99 o 
  -4   2  22        0.36        4.49      9.34 o 
  -2   2  22       14.31        2.20     10.87 o 
   0   2  22        2.11       10.87     10.87 o 
   2   2  22        8.12       17.17     17.17 o 
   4   2  22       36.97       21.27     10.86 o 
   6   2  22       13.72       17.48     10.03 o 
  -5   3  22       15.00       21.05     10.70 o 
  -3   3  22        3.76       25.24      9.27 o 
  -1   3  22       28.48       37.65     10.64 o 
   1   3  22        0.93        3.71     10.70 o 
   3   3  22       26.50        1.48     12.58 o 
   5   3  22        2.04        0.00      9.72 o 
  -4   4  22        0.46        7.25     10.12 o 
  -2   4  22       21.90       22.16     11.26 o 
   0   4  22        0.08        6.17      7.07 o 
   2   4  22       38.48       28.88     11.69 o 
   4   4  22       55.41       60.53     12.22 o 
  -7   1  23       41.03       37.59     13.83 o 
  -5   1  23       17.27        6.99      9.93 o 
  -3   1  23       44.37       41.89     11.34 o 
  -1   1  23       38.97       45.18     12.21 o 
   1   1  23        0.55        9.98      9.98 o 
   3   1  23       24.63       31.97     10.35 o 
   5   1  23        7.33        2.37      9.73 o 
  -6   2  23       83.72      101.63     14.70 o 
  -4   2  23        8.10        4.65     10.47 o 
  -2   2  23      157.96      203.03     16.67 o 
   0   2  23       32.49       17.81      7.88 o 
   2   2  23      129.00      167.66     17.05 o 
   4   2  23        1.43       10.70     10.63 o 
  -5   3  23      287.30      311.09     20.57 o 
  -3   3  23        2.48        5.55      9.94 o 
  -1   3  23       14.71        7.04     10.40 o 
   1   3  23       15.16        5.38     10.69 o 
   3   3  23       78.15      100.26     15.42 o 
  -2   4  23        0.80        3.29     10.62 o 
   0   4  23        3.20        0.33      7.08 o 
  -6   0  24       82.50       88.62     13.44 o 
  -4   0  24       15.29       45.15     11.05 o 
  -2   0  24       19.20       25.53     10.32 o 
   0   0  24       57.77       75.82     12.60 o 
   2   0  24      119.33      155.48     15.76 o 
   4   0  24       26.40       42.20     12.27 o 
  -5   1  24      156.10      211.66     16.62 o 
  -3   1  24       82.67      103.26     13.69 o 
  -1   1  24        0.12        3.16      9.55 o 
   1   1  24        4.09       11.19     11.19 o 
   3   1  24       24.17       16.71     11.24 o 
   5   1  24        6.47       22.82      9.07 o 
  -4   2  24        2.65        6.45     10.01 o 
  -2   2  24        1.20        8.79     11.81 o 
   0   2  24       13.04       13.56     11.09 o 
   2   2  24       17.76       16.27     16.27 o 
   4   2  24       32.24       22.97     11.75 o 
  -3   3  24        7.29        0.00     11.90 o 
  -1   3  24       36.67       39.00     12.88 o 
   1   3  24        2.22        4.79     10.49 o 
  -3   1  25       69.87      119.56     14.44 o 
  -1   1  25       36.56       47.57     12.19 o 
   1   1  25        0.28       12.76     12.76 o 
   3   1  25       25.87       38.77     12.91 o 
  -2   2  25        2.56        4.12     11.51 o 
   0   2  25        3.26        4.10      7.71 o 
                                                 
